# Supplementary material for: ﻿Erythrina L. (Phaseoleae, Papilionoideae, Leguminosae) of Brazil: an updated nomenclatural treatment with notes on etymology and vernacular names
Source: PhytoKeys. 2023 Sep 4;232:1–43. doi: 10.3897/phytokeys.232.101105 (PMC10495828; doi:10.3897/phytokeys.232.101105)
Supplement: XML Treatment for Erythrina crista-galli [file phytokeys.232.101105-treatment3.xml]

<!DOCTYPE tp:taxon-treatment
  PUBLIC "-//TaxonX//DTD Taxonomic Treatment Publishing DTD v0 20100105//EN" "tax-treatment-NSO.dtd">
<tp:taxon-treatment xmlns:tp="http://www.plazi.org/taxpub"><tp:treatment-meta><kwd-group><label>Taxon classification</label><kwd>
                <named-content content-type="kingdom">Plantae</named-content>
              </kwd><kwd>
                <named-content content-type="order">Fabales</named-content>
              </kwd><kwd>
                <named-content content-type="family">Fabaceae</named-content>
              </kwd></kwd-group><mixed-citation publication-type="journal"><person-group><name><surname>Guedes-Oliveira</surname><given-names>Ramon</given-names></name><name><surname>Fortuna-Perez</surname><given-names>Ana Paula</given-names></name><name><surname>Pederneiras</surname><given-names>Leandro Cardoso</given-names></name><name><surname>Mansano</surname><given-names>Vidal de Freitas</given-names></name></person-group><article-title>﻿<italic><tp:taxon-name><tp:taxon-name-part taxon-name-part-type="genus" reg="Erythrina">Erythrina</tp:taxon-name-part></tp:taxon-name></italic> L. (Phaseoleae, <tp:taxon-name><tp:taxon-name-part taxon-name-part-type="subfamily">Papilionoideae</tp:taxon-name-part></tp:taxon-name>, <tp:taxon-name><tp:taxon-name-part taxon-name-part-type="family">Leguminosae</tp:taxon-name-part></tp:taxon-name>) of Brazil: an updated nomenclatural treatment with notes on etymology and vernacular names</article-title><source>PhytoKeys</source><day>04</day><month>09</month><year>2023</year><volume>232</volume><fpage>1</fpage><lpage>43</lpage><pub-id pub-id-type="doi">10.3897/phytokeys.232.101105</pub-id></mixed-citation></tp:treatment-meta><tp:nomenclature><label>﻿2.</label><tp:taxon-name>
              <object-id xmlns:xlink="http://www.w3.org/1999/xlink" content-type="arpha" xlink:type="simple">D770F2DC-1F7E-53BE-986A-4A0BA4F6A0DF</object-id>
              <tp:taxon-name-part taxon-name-part-type="genus" reg="Erythrina">Erythrina</tp:taxon-name-part>
              <tp:taxon-name-part taxon-name-part-type="species" reg="crista-galli">crista-galli</tp:taxon-name-part>
            </tp:taxon-name><tp:taxon-authority>L., Mant. Pl.: 99. 1767.</tp:taxon-authority><xref ref-type="fig" rid="F2">Fig. 2</xref><tp:nomenclature-citation-list><tp:nomenclature-citation><tp:taxon-name>
                  <tp:taxon-name-part taxon-name-part-type="status">≡</tp:taxon-name-part>
                  <tp:taxon-name-part taxon-name-part-type="genus" reg="Micropteryx">Micropteryx</tp:taxon-name-part>
                  <tp:taxon-name-part taxon-name-part-type="species" reg="crista-galli">crista-galli</tp:taxon-name-part>
                </tp:taxon-name><comment> (L.) Walp., in Duchassaing and Walpers, Linnaea 23(=7): <ext-link xmlns:xlink="http://www.w3.org/1999/xlink" xlink:href="https://www.biodiversitylibrary.org/page/35414999" ext-link-type="uri" xlink:type="simple">740</ext-link>. 1851. </comment></tp:nomenclature-citation><tp:nomenclature-citation><tp:taxon-name>
                  <tp:taxon-name-part taxon-name-part-type="status">≡</tp:taxon-name-part>
                  <tp:taxon-name-part taxon-name-part-type="genus" reg="Corallodendron">Corallodendron</tp:taxon-name-part>
                  <tp:taxon-name-part taxon-name-part-type="species" reg="crista-galli">crista-galli</tp:taxon-name-part>
                </tp:taxon-name><comment> (L.) Kuntze, Revis. Gen. Pl. 1: <ext-link xmlns:xlink="http://www.w3.org/1999/xlink" xlink:href="https://www.biodiversitylibrary.org/page/127632" ext-link-type="uri" xlink:type="simple">172</ext-link>. 1891. </comment></tp:nomenclature-citation><tp:nomenclature-citation><tp:taxon-name>
                  <tp:taxon-name-part taxon-name-part-type="status">=</tp:taxon-name-part>
                  <tp:taxon-name-part taxon-name-part-type="genus" reg="Erythrina">Erythrina</tp:taxon-name-part>
                  <tp:taxon-name-part taxon-name-part-type="species" reg="laurifolia">laurifolia</tp:taxon-name-part>
                </tp:taxon-name><comment> Jacq., Observ. Bot. 3: <ext-link xmlns:xlink="http://www.w3.org/1999/xlink" xlink:href="https://bibdigital.rjb.csic.es/viewer/12016/?offset=#page=7&amp;viewer=picture&amp;o=bookmark&amp;n=0&amp;q=" ext-link-type="uri" xlink:type="simple">1</ext-link>. 1768. Type: Argentina. s.loc., ex hort., s.d., s.leg., s.n. (lectotype, designated by <xref ref-type="bibr" rid="B56">Lozano and Zapater 2010</xref>, pg. <ext-link xmlns:xlink="http://www.w3.org/1999/xlink" xlink:href="https://www.redalyc.org/articulo.oa?id=66919229005" ext-link-type="uri" xlink:type="simple">181</ext-link>: illustration in <xref ref-type="bibr" rid="B39">Jacquin 1768</xref>, tab. <ext-link xmlns:xlink="http://www.w3.org/1999/xlink" xlink:href="https://bibdigital.rjb.csic.es/viewer/12016/?offset=#page=29&amp;viewer=picture&amp;o=bookmark&amp;n=0&amp;q=" ext-link-type="uri" xlink:type="simple">51</ext-link>). (1) </comment></tp:nomenclature-citation><tp:nomenclature-citation><tp:taxon-name>
                  <tp:taxon-name-part taxon-name-part-type="status">=</tp:taxon-name-part>
                  <tp:taxon-name-part taxon-name-part-type="genus" reg="Erythrina">Erythrina</tp:taxon-name-part>
                  <tp:taxon-name-part taxon-name-part-type="species" reg="graefferi">graefferi</tp:taxon-name-part>
                </tp:taxon-name><comment> hort. ex Tineo, Cat. Pl. Hort. Panorm.: <ext-link xmlns:xlink="http://www.w3.org/1999/xlink" xlink:href="https://bibdigital.rjb.csic.es/viewer/12580/?offset=#page=286&amp;viewer=picture&amp;o=bookmark&amp;n=0&amp;q=" ext-link-type="uri" xlink:type="simple">278</ext-link>. 1827. Type: Italy. Campania: “ex H. R. Cas. [Parco Reale – Reggia di Caserta]”, ex hort., s.d., <italic>Gussone s.n.</italic> (neotype, designated by <xref ref-type="bibr" rid="B24">Del Guacchio et al. 2019</xref>, pg. <ext-link xmlns:xlink="http://www.w3.org/1999/xlink" xlink:href="https://www.biotaxa.org/Phytotaxa/article/view/phytotaxa.397.1.13" ext-link-type="uri" xlink:type="simple">119</ext-link>: NAP [image seen]). (2) </comment></tp:nomenclature-citation><tp:nomenclature-citation><tp:taxon-name>
                  <tp:taxon-name-part taxon-name-part-type="status">=</tp:taxon-name-part>
                  <tp:taxon-name-part taxon-name-part-type="genus" reg="Erythrina">Erythrina</tp:taxon-name-part>
                  <tp:taxon-name-part taxon-name-part-type="species" reg="fasciculata">fasciculata</tp:taxon-name-part>
                </tp:taxon-name><comment> Benth., Linnaea 22(=6): <ext-link xmlns:xlink="http://www.w3.org/1999/xlink" xlink:href="https://www.biodiversitylibrary.org/page/35384880" ext-link-type="uri" xlink:type="simple">517</ext-link>. 1849. Type: Brazil. Minas Gerais: “Ad Caldas”, [10 February 1846?], <italic>Regnell I.73</italic> (lectotype, designated by <xref ref-type="bibr" rid="B56">Lozano and Zapater 2010</xref>, pg. <ext-link xmlns:xlink="http://www.w3.org/1999/xlink" xlink:href="https://www.redalyc.org/articulo.oa?id=66919229005" ext-link-type="uri" xlink:type="simple">183</ext-link>: K [<ext-link xmlns:xlink="http://www.w3.org/1999/xlink" xlink:href="http://specimens.kew.org/herbarium/K000674145" ext-link-type="uri" xlink:type="simple">K000674145</ext-link>, sheet I; <ext-link xmlns:xlink="http://www.w3.org/1999/xlink" xlink:href="http://specimens.kew.org/herbarium/K000930947" ext-link-type="uri" xlink:type="simple">K000930947</ext-link>, sheet II]; isolectotypes: K [<ext-link xmlns:xlink="http://www.w3.org/1999/xlink" xlink:href="http://specimens.kew.org/herbarium/K000930957" ext-link-type="uri" xlink:type="simple">K000930957</ext-link>], MEL [<ext-link xmlns:xlink="http://www.w3.org/1999/xlink" xlink:href="https://plants.jstor.org/stable/10.5555/al.ap.specimen.mel77238" ext-link-type="uri" xlink:type="simple">MEL77238</ext-link>], NY [<ext-link xmlns:xlink="http://www.w3.org/1999/xlink" xlink:href="http://sweetgum.nybg.org/science/vh/specimen-details/?irn=1142080" ext-link-type="uri" xlink:type="simple">NY01058578</ext-link>], P [<ext-link xmlns:xlink="http://www.w3.org/1999/xlink" xlink:href="https://science.mnhn.fr/institution/mnhn/collection/p/item/p02934611" ext-link-type="uri" xlink:type="simple">P02934611</ext-link>], US [<ext-link xmlns:xlink="http://www.w3.org/1999/xlink" xlink:href="http://n2t.net/ark:/65665/3fbe3f3a8-03ad-472a-8598-15aac562435c" ext-link-type="uri" xlink:type="simple">US02338870</ext-link>]). Residual syntype: Brazil. Goiás: “ad Fazenda do Salido ad Rios”, s.d., <italic>Pohl 763</italic>, BR (<ext-link xmlns:xlink="http://www.w3.org/1999/xlink" xlink:href="https://www.botanicalcollections.be/specimen/BR0000013057763" ext-link-type="uri" xlink:type="simple">BR0000013057763</ext-link>), K (<ext-link xmlns:xlink="http://www.w3.org/1999/xlink" xlink:href="http://specimens.kew.org/herbarium/K000930946" ext-link-type="uri" xlink:type="simple">K000930946</ext-link>), M (<ext-link xmlns:xlink="http://www.w3.org/1999/xlink" xlink:href="https://plants.jstor.org/stable/10.5555/al.ap.specimen.m0240562" ext-link-type="uri" xlink:type="simple">M0240562</ext-link>, <ext-link xmlns:xlink="http://www.w3.org/1999/xlink" xlink:href="https://plants.jstor.org/stable/10.5555/al.ap.specimen.m0240563" ext-link-type="uri" xlink:type="simple">M0240563</ext-link>), NY (<ext-link xmlns:xlink="http://www.w3.org/1999/xlink" xlink:href="http://sweetgum.nybg.org/science/vh/specimen-details/?irn=225840" ext-link-type="uri" xlink:type="simple">NY00007993</ext-link>), W (<ext-link xmlns:xlink="http://www.w3.org/1999/xlink" xlink:href="https://w.jacq.org/W0027158" ext-link-type="uri" xlink:type="simple">W0027158</ext-link>, <ext-link xmlns:xlink="http://www.w3.org/1999/xlink" xlink:href="https://w.jacq.org/W0027159" ext-link-type="uri" xlink:type="simple">W0027159</ext-link>). (3) </comment></tp:nomenclature-citation><tp:nomenclature-citation><tp:taxon-name>
                  <tp:taxon-name-part taxon-name-part-type="status">=</tp:taxon-name-part>
                  <tp:taxon-name-part taxon-name-part-type="genus" reg="Erythrina">Erythrina</tp:taxon-name-part>
                  <tp:taxon-name-part taxon-name-part-type="species" reg="pulcherrima">pulcherrima</tp:taxon-name-part>
                </tp:taxon-name><comment> Tod., Nuov. Gen. Sp. 3: 70. 1861; Ann. Sci. Nat., Bot. 4(20): <ext-link xmlns:xlink="http://www.w3.org/1999/xlink" xlink:href="https://www.biodiversitylibrary.org/page/41640621" ext-link-type="uri" xlink:type="simple">307</ext-link>. 1863. Type: Italy. Sicily: “Jamdudum in horto panormitano [Orto Botanico di Palermo] culta et ut videtur ex Aegypto in Siciliam advecta”, ex hort., s.d., s.leg., s.n. (lectotype, designated by <xref ref-type="bibr" rid="B59">Martins and Tozzi 2018</xref>, pg. <ext-link xmlns:xlink="http://www.w3.org/1999/xlink" xlink:href="10.3159/TORREY-D-18-00003.1" ext-link-type="doi" xlink:type="simple">398</ext-link>: illustration in <xref ref-type="bibr" rid="B92">Todaro 1876</xref>, tab. <ext-link xmlns:xlink="http://www.w3.org/1999/xlink" xlink:href="https://www.biodiversitylibrary.org/page/33681678" ext-link-type="uri" xlink:type="simple">XI</ext-link>). (4) </comment></tp:nomenclature-citation><tp:nomenclature-citation><tp:taxon-name>
                  <tp:taxon-name-part taxon-name-part-type="status">=</tp:taxon-name-part>
                  <tp:taxon-name-part taxon-name-part-type="genus" reg="Erythrina">Erythrina</tp:taxon-name-part>
                  <tp:taxon-name-part taxon-name-part-type="species" reg="crista-galli">crista-galli</tp:taxon-name-part>
                  <tp:taxon-name-part taxon-name-part-type="infraspecific-rank">var.</tp:taxon-name-part>
                  <tp:taxon-name-part taxon-name-part-type="variety" reg="hasskarlii">hasskarlii</tp:taxon-name-part>
                </tp:taxon-name><comment> Backer, Voorl. Schoolfl. Java: <ext-link xmlns:xlink="http://www.w3.org/1999/xlink" xlink:href="https://babel.hathitrust.org/cgi/pt?id=uc1.c063178958&amp;view=2up&amp;seq=185" ext-link-type="uri" xlink:type="simple">87</ext-link>. 1908. Type: Indonesia. West Java: “Cult. in Hort. Bog. [Kebun Raya Bogor]”, ex hort., [1904?], s.leg., s.n. (lectotype, designated here: L [<ext-link xmlns:xlink="http://www.w3.org/1999/xlink" xlink:href="https://data.biodiversitydata.nl/naturalis/specimen/L.1951408" ext-link-type="uri" xlink:type="simple">L.1951408</ext-link>]; isolectotypes: L [<ext-link xmlns:xlink="http://www.w3.org/1999/xlink" xlink:href="https://data.biodiversitydata.nl/naturalis/specimen/L.1951407" ext-link-type="uri" xlink:type="simple">L.1951407</ext-link>, <ext-link xmlns:xlink="http://www.w3.org/1999/xlink" xlink:href="https://data.biodiversitydata.nl/naturalis/specimen/L.1951409" ext-link-type="uri" xlink:type="simple">L.1951409</ext-link>]). (5) </comment></tp:nomenclature-citation><tp:nomenclature-citation><tp:taxon-name>
                  <tp:taxon-name-part taxon-name-part-type="status">=</tp:taxon-name-part>
                  <tp:taxon-name-part taxon-name-part-type="genus" reg="Erythrina">Erythrina</tp:taxon-name-part>
                  <tp:taxon-name-part taxon-name-part-type="species" reg="crista-galli">crista-galli</tp:taxon-name-part>
                  <tp:taxon-name-part taxon-name-part-type="infraspecific-rank">var.</tp:taxon-name-part>
                  <tp:taxon-name-part taxon-name-part-type="variety" reg="leucochlora">leucochlora</tp:taxon-name-part>
                </tp:taxon-name><comment> Lombardo, Flora arborea y arborescente del Uruguay: <ext-link xmlns:xlink="http://www.w3.org/1999/xlink" xlink:href="http://elgateado.free.fr/mesdocuments/recherche/lombardo.pdf" ext-link-type="uri" xlink:type="simple">69</ext-link>. 1964. Type: Uruguay. Treinta y Tres: “a orillas del río Cebollatí en “La charqueada””, s.d., s.leg., s.n. (lectotype, designated here: illustration in <xref ref-type="bibr" rid="B54">Lombardo 1964</xref>, tab. <ext-link xmlns:xlink="http://www.w3.org/1999/xlink" xlink:href="http://elgateado.free.fr/mesdocuments/recherche/lombardo.pdf" ext-link-type="uri" xlink:type="simple">66</ext-link> [as <tp:taxon-name><tp:taxon-name-part taxon-name-part-type="genus" reg="Erythrina">E.</tp:taxon-name-part><tp:taxon-name-part taxon-name-part-type="species" reg="crista-galli">cristagalli</tp:taxon-name-part></tp:taxon-name>]). (6) </comment></tp:nomenclature-citation><tp:nomenclature-citation><tp:taxon-name>
                  <tp:taxon-name-part taxon-name-part-type="status">=</tp:taxon-name-part>
                  <tp:taxon-name-part taxon-name-part-type="genus" reg="Erythrina">Erythrina</tp:taxon-name-part>
                  <tp:taxon-name-part taxon-name-part-type="species" reg="crista-galli">crista-galli</tp:taxon-name-part>
                  <tp:taxon-name-part taxon-name-part-type="infraspecific-rank">var.</tp:taxon-name-part>
                  <tp:taxon-name-part taxon-name-part-type="variety" reg="longiflora">longiflora</tp:taxon-name-part>
                </tp:taxon-name><comment> Zapater &amp; Lozano, in Lozano and Zapater, Darwiniana 48(2): <ext-link xmlns:xlink="http://www.w3.org/1999/xlink" xlink:href="https://www.redalyc.org/articulo.oa?id=66919229005" ext-link-type="uri" xlink:type="simple">185</ext-link>. 2010. Type: Argentina. Salta: “Dpto. Gral. Güemes, ruta 9 en autopista de acceso a Salta, al frente de Usina Termo Andes”, 10 May 2008, <italic>Zapater 2748b</italic> (holotype: SI [<ext-link xmlns:xlink="http://www.w3.org/1999/xlink" xlink:href="https://plants.jstor.org/stable/10.5555/al.ap.specimen.si022986" ext-link-type="uri" xlink:type="simple">SI022986</ext-link>]; isotype: MCNS [n.v.]). syn. nov. (7) </comment></tp:nomenclature-citation></tp:nomenclature-citation-list></tp:nomenclature><tp:treatment-sec sec-type="type material" id="SECID0EC2AG"><title>Type material.</title><p><bold>Brazil.</bold> s.loc., s.d., <italic>Vandelli s.n.</italic> (lectotype, designated by <xref ref-type="bibr" rid="B38">Howard 1988</xref>, pg. <ext-link xmlns:xlink="http://www.w3.org/1999/xlink" xlink:href="https://www.biodiversitylibrary.org/page/61528931" ext-link-type="uri" xlink:type="simple">488</ext-link>: LINN [<ext-link xmlns:xlink="http://www.w3.org/1999/xlink" xlink:href="https://plants.jstor.org/stable/10.5555/al.ap.specimen.linn-hl888-4" ext-link-type="uri" xlink:type="simple">LINN-HL888-4</ext-link>]).</p></tp:treatment-sec><tp:treatment-sec sec-type="notes" id="SECID0E12AG"><title>Notes.</title><p>The first known name for the species was published in <xref ref-type="bibr" rid="B53">Linnaeus (1767)</xref>, who described it from a specimen collected by Vandelli in Brazil. Yet, he did not mention any collection number nor cite any herbarium. <xref ref-type="bibr" rid="B44">Krukoff and Barneby (1974)</xref> accessed an exsiccata from the herbarium LINN consisting of a drawing with the inscription “Vandelli” and a single flower that undoubtedly represents the species, considering this to be the original collection. However, this citation cannot be considered a lectotypification of the name, as the authors did not mention it as the type collection. In Flora of the Lesser Antilles, <xref ref-type="bibr" rid="B38">Howard (1988)</xref> correctly designated the LINN collection as the type specimen (Fig. <xref ref-type="fig" rid="F2">2</xref>). Walpers (1851, not 1850) published <italic><tp:taxon-name><tp:taxon-name-part taxon-name-part-type="genus" reg="Micropteryx">Micropteryx</tp:taxon-name-part></tp:taxon-name></italic> mentioning <italic><tp:taxon-name><tp:taxon-name-part taxon-name-part-type="genus" reg="Erythrina">E.</tp:taxon-name-part><tp:taxon-name-part taxon-name-part-type="species" reg="crista-galli">crista-galli</tp:taxon-name-part></tp:taxon-name></italic> as a synonym of <italic><tp:taxon-name><tp:taxon-name-part taxon-name-part-type="genus" reg="Micropteryx">M.</tp:taxon-name-part><tp:taxon-name-part taxon-name-part-type="species" reg="crista-galli">crista-galli</tp:taxon-name-part></tp:taxon-name></italic>, but the genus was later synonymized into <italic><tp:taxon-name><tp:taxon-name-part taxon-name-part-type="genus" reg="Erythrina">Erythrina</tp:taxon-name-part></tp:taxon-name></italic> in <xref ref-type="bibr" rid="B30">Engler and Prantl (1894)</xref>. <xref ref-type="bibr" rid="B45">Kuntze (1891)</xref> published <italic><tp:taxon-name><tp:taxon-name-part taxon-name-part-type="genus" reg="Corallodendron">Corallodendron</tp:taxon-name-part></tp:taxon-name></italic> mentioning <italic><tp:taxon-name><tp:taxon-name-part taxon-name-part-type="genus" reg="Erythrina">E.</tp:taxon-name-part><tp:taxon-name-part taxon-name-part-type="species" reg="crista-galli">crista-galli</tp:taxon-name-part></tp:taxon-name></italic> as a synonym of <italic><tp:taxon-name><tp:taxon-name-part taxon-name-part-type="genus" reg="Corallodendron">C.</tp:taxon-name-part><tp:taxon-name-part taxon-name-part-type="species" reg="crista-galli">crista-galli</tp:taxon-name-part></tp:taxon-name></italic>, but the genus was also synonymized under <italic><tp:taxon-name><tp:taxon-name-part taxon-name-part-type="genus" reg="Erythrina">Erythrina</tp:taxon-name-part></tp:taxon-name></italic> in <xref ref-type="bibr" rid="B30">Engler and Prantl (1894)</xref>.</p><fig id="F2" position="float" orientation="portrait"><object-id xmlns:xlink="http://www.w3.org/1999/xlink" content-type="doi" xlink:type="simple">10.3897/phytokeys.232.101105.figure2</object-id><object-id xmlns:xlink="http://www.w3.org/1999/xlink" content-type="arpha" xlink:type="simple">0683B6FA-EFF0-5976-A883-6A9F0246ADBC</object-id><label>Figure 2.</label><caption><p>Lectotype of <italic><tp:taxon-name><tp:taxon-name-part taxon-name-part-type="genus" reg="Erythrina">Erythrina</tp:taxon-name-part><tp:taxon-name-part taxon-name-part-type="species" reg="crista-galli">crista-galli</tp:taxon-name-part></tp:taxon-name></italic> L. (1767: <ext-link xmlns:xlink="http://www.w3.org/1999/xlink" xlink:href="https://www.biodiversitylibrary.org/page/6985171" ext-link-type="uri" xlink:type="simple">99</ext-link>), designated by <xref ref-type="bibr" rid="B38">Howard (1988</xref>: <ext-link xmlns:xlink="http://www.w3.org/1999/xlink" xlink:href="https://www.biodiversitylibrary.org/page/61528931" ext-link-type="uri" xlink:type="simple">488</ext-link>). Source: Linnean Society of London Herbarium (LINN) via JSTOR Global Plants, <ext-link xmlns:xlink="http://www.w3.org/1999/xlink" xlink:href="https://plants.jstor.org/stable/10.5555/al.ap.specimen.linn-hl888-4" ext-link-type="uri" xlink:type="simple">LINN-HL888-4</ext-link>.</p></caption><graphic xmlns:xlink="http://www.w3.org/1999/xlink" xlink:href="phytokeys-232-001_article-101105__-g002.jpg" position="float" orientation="portrait" xlink:type="simple" id="oo_900985.jpg"><uri content-type="original_file" xlink:type="simple">https://binary.pensoft.net/fig/900985</uri></graphic></fig><p>(1) <xref ref-type="bibr" rid="B39">Jacquin (1768)</xref> published <italic><tp:taxon-name><tp:taxon-name-part taxon-name-part-type="genus" reg="Erythrina">E.</tp:taxon-name-part><tp:taxon-name-part taxon-name-part-type="species" reg="laurifolia">laurifolia</tp:taxon-name-part></tp:taxon-name></italic> with an illustration of a specimen from a botanical garden in Rome that is morphologically identical to <italic><tp:taxon-name><tp:taxon-name-part taxon-name-part-type="genus" reg="Erythrina">E.</tp:taxon-name-part><tp:taxon-name-part taxon-name-part-type="species" reg="crista-galli">crista-galli</tp:taxon-name-part></tp:taxon-name></italic>. <xref ref-type="bibr" rid="B56">Lozano and Zapater (2010)</xref> correctly designated this illustration as the lectotype, and the name has been synonymized under <italic><tp:taxon-name><tp:taxon-name-part taxon-name-part-type="genus" reg="Erythrina">E.</tp:taxon-name-part><tp:taxon-name-part taxon-name-part-type="species" reg="crista-galli">crista-galli</tp:taxon-name-part></tp:taxon-name></italic> since <xref ref-type="bibr" rid="B46">Lamarck (1786)</xref>.</p><p>(2) <xref ref-type="bibr" rid="B87">Tineo (1827)</xref> published <italic><tp:taxon-name><tp:taxon-name-part taxon-name-part-type="genus" reg="Erythrina">E.</tp:taxon-name-part><tp:taxon-name-part taxon-name-part-type="species" reg="grafferi">grafferi</tp:taxon-name-part></tp:taxon-name></italic>, a name used by gardeners at the Orto Botanico di Palermo (Italy), with a short description resembling <italic><tp:taxon-name><tp:taxon-name-part taxon-name-part-type="genus" reg="Erythrina">E.</tp:taxon-name-part><tp:taxon-name-part taxon-name-part-type="species" reg="crista-galli">crista-galli</tp:taxon-name-part></tp:taxon-name></italic>. <xref ref-type="bibr" rid="B44">Krukoff and Barneby (1974)</xref> doubted that it could represent <italic><tp:taxon-name><tp:taxon-name-part taxon-name-part-type="genus" reg="Erythrina">E.</tp:taxon-name-part><tp:taxon-name-part taxon-name-part-type="species" reg="speciosa">speciosa</tp:taxon-name-part></tp:taxon-name></italic> Lamb. ex Andrews, but <xref ref-type="bibr" rid="B24">Del Guacchio et al. (2019)</xref> investigated its origin, confirmed its synonymity under <italic><tp:taxon-name><tp:taxon-name-part taxon-name-part-type="genus" reg="Erythrina">E.</tp:taxon-name-part><tp:taxon-name-part taxon-name-part-type="species" reg="crista-galli">crista-galli</tp:taxon-name-part></tp:taxon-name></italic> and correctly designated a neotype for the name.</p><p>(3) <xref ref-type="bibr" rid="B4">Bentham (1849)</xref> published <italic><tp:taxon-name><tp:taxon-name-part taxon-name-part-type="genus" reg="Erythrina">E.</tp:taxon-name-part><tp:taxon-name-part taxon-name-part-type="species" reg="fasciculata">fasciculata</tp:taxon-name-part></tp:taxon-name></italic> from Brazil, mentioning two collections that can be considered syntypes of the name, one from the state of Minas Gerais (<italic>Regnell I.73</italic>) and one from Goiás (<italic>Pohl 763</italic>). <xref ref-type="bibr" rid="B44">Krukoff and Barneby (1974)</xref> recognized those syntypes but did not designate a lectotype, which was then correctly designated by <xref ref-type="bibr" rid="B56">Lozano and Zapater (2010)</xref> as the collection from Regnell in herbarium K. Additional material: P (<ext-link xmlns:xlink="http://www.w3.org/1999/xlink" xlink:href="https://science.mnhn.fr/institution/mnhn/collection/p/item/p02934612" ext-link-type="uri" xlink:type="simple">P02934612</ext-link>, photo of K000674145; <ext-link xmlns:xlink="http://www.w3.org/1999/xlink" xlink:href="https://science.mnhn.fr/institution/mnhn/collection/p/item/p02934614" ext-link-type="uri" xlink:type="simple">P02934614</ext-link>, photo of W0027159).</p><p>(4) <xref ref-type="bibr" rid="B89">Todaro (1861)</xref> published <italic><tp:taxon-name><tp:taxon-name-part taxon-name-part-type="genus" reg="Erythrina">E.</tp:taxon-name-part><tp:taxon-name-part taxon-name-part-type="species" reg="pulcherrima">pulcherrima</tp:taxon-name-part></tp:taxon-name></italic> based on a cultivated specimen at the Orto Botanico di Palermo (Italy). The original protologue could not be found online, but later publications by himself (<xref ref-type="bibr" rid="B91">Todaro 1863</xref>, <xref ref-type="bibr" rid="B92">1876</xref>) also cited this name, including a well-made illustration in 1876 that even mentions the similarity with <italic><tp:taxon-name><tp:taxon-name-part taxon-name-part-type="genus" reg="Erythrina">E.</tp:taxon-name-part><tp:taxon-name-part taxon-name-part-type="species" reg="crista-galli">crista-galli</tp:taxon-name-part></tp:taxon-name></italic>. <xref ref-type="bibr" rid="B59">Martins and Tozzi (2018)</xref> correctly designated his illustration in 1876 as the lectotype, but wrongly considered this publication as the protologue of the name, which is the publication in 1861.</p><p>(5) <xref ref-type="bibr" rid="B3">Backer (1908)</xref> published the variety <tp:taxon-name><tp:taxon-name-part taxon-name-part-type="genus" reg="Erythrina">E.</tp:taxon-name-part><tp:taxon-name-part taxon-name-part-type="species" reg="crista-galli">crista-galli</tp:taxon-name-part><tp:taxon-name-part taxon-name-part-type="infraspecific-rank">var.</tp:taxon-name-part><tp:taxon-name-part taxon-name-part-type="variety" reg="hasskarlii">hasskarlii</tp:taxon-name-part></tp:taxon-name> with a short description from cultivated plants on Java Island (Indonesia), but did not assign any type specimen. Three exsiccatae of a plant cultivated in the “<italic>Hortus Bogoriensis</italic>” [Kebun Raya Bogor] (Java) were found in herbarium L, with the inscription “<tp:taxon-name><tp:taxon-name-part taxon-name-part-type="genus" reg="Erythrina">Erythrina</tp:taxon-name-part><tp:taxon-name-part taxon-name-part-type="species" reg="crista-galli">crista-galli</tp:taxon-name-part></tp:taxon-name> Linn. var. <tp:taxon-name><tp:taxon-name-part taxon-name-part-type="genus" reg="Erythrina"/><tp:taxon-name-part taxon-name-part-type="species" reg="galli"/><tp:taxon-name-part taxon-name-part-type="variety" reg="hasskarlii">hasskarlii</tp:taxon-name-part></tp:taxon-name> Backer”, that could represent the original material. One of them was designated here as the presumed lectotype, and the name has been synonymized under <italic><tp:taxon-name><tp:taxon-name-part taxon-name-part-type="genus" reg="Erythrina">E.</tp:taxon-name-part><tp:taxon-name-part taxon-name-part-type="species" reg="crista-galli">crista-galli</tp:taxon-name-part></tp:taxon-name></italic> since <xref ref-type="bibr" rid="B44">Krukoff and Barneby (1974)</xref>.</p><p>(6) <xref ref-type="bibr" rid="B54">Lombardo (1964)</xref> published the variety <tp:taxon-name><tp:taxon-name-part taxon-name-part-type="genus" reg="Erythrina">E.</tp:taxon-name-part><tp:taxon-name-part taxon-name-part-type="species" reg="crista-galli">crista-galli</tp:taxon-name-part><tp:taxon-name-part taxon-name-part-type="infraspecific-rank">var.</tp:taxon-name-part><tp:taxon-name-part taxon-name-part-type="variety" reg="leucochlora">leucochlora</tp:taxon-name-part></tp:taxon-name> from Uruguay with a short description, but did not assign any type specimen. As there are no evident characters that support this variety besides the white flowers, which is a common mutation found in cultivated <italic><tp:taxon-name><tp:taxon-name-part taxon-name-part-type="genus" reg="Erythrina">Erythrina</tp:taxon-name-part></tp:taxon-name></italic> species (Guedes-Oliveira et al. manuscript in preparation), the name has been synonymized under <italic><tp:taxon-name><tp:taxon-name-part taxon-name-part-type="genus" reg="Erythrina">E.</tp:taxon-name-part><tp:taxon-name-part taxon-name-part-type="species" reg="crista-galli">crista-galli</tp:taxon-name-part></tp:taxon-name></italic> since <xref ref-type="bibr" rid="B44">Krukoff and Barneby (1974)</xref>, and Lombardo’s illustration in the same publication was designated here as lectotype.</p><p>(7) <xref ref-type="bibr" rid="B56">Lozano and Zapater (2010)</xref> published the variety <tp:taxon-name><tp:taxon-name-part taxon-name-part-type="genus" reg="Erythrina">E.</tp:taxon-name-part><tp:taxon-name-part taxon-name-part-type="species" reg="crista-galli">crista-galli</tp:taxon-name-part><tp:taxon-name-part taxon-name-part-type="infraspecific-rank">var.</tp:taxon-name-part><tp:taxon-name-part taxon-name-part-type="variety" reg="longiflora">longiflora</tp:taxon-name-part></tp:taxon-name> from Argentina with a full description, an illustration and mentioning the type specimens. However, as there are no evident characters that support this variety besides the size of leaves and flowers, which is a character with well-documented morphological plasticity in <italic><tp:taxon-name><tp:taxon-name-part taxon-name-part-type="genus" reg="Erythrina">Erythrina</tp:taxon-name-part></tp:taxon-name></italic> species (Guedes-Oliveira et al. manuscript in preparation), the name was here synonymized under <italic><tp:taxon-name><tp:taxon-name-part taxon-name-part-type="genus" reg="Erythrina">E.</tp:taxon-name-part><tp:taxon-name-part taxon-name-part-type="species" reg="crista-galli">crista-galli</tp:taxon-name-part></tp:taxon-name></italic>.</p></tp:treatment-sec><tp:treatment-sec sec-type="etymology" id="SECID0EJLBG"><title>Etymology.</title><p>The specific epithet “<italic><tp:taxon-name><tp:taxon-name-part taxon-name-part-type="genus" reg="Erythrina"/><tp:taxon-name-part taxon-name-part-type="species" reg="crista-galli">crista-gallicrista</tp:taxon-name-part></tp:taxon-name></italic>” is derived from Latin, meaning “the crest of the rooster”, and it was presumably chosen after the usual association of the corolla with the shape and color of chicken combs.</p></tp:treatment-sec><tp:treatment-sec sec-type="Vernacular names" id="SECID0ECMBG"><title>Vernacular names.</title><p><italic><tp:taxon-name><tp:taxon-name-part taxon-name-part-type="genus" reg="Erythrina">E.</tp:taxon-name-part><tp:taxon-name-part taxon-name-part-type="species" reg="crista-galli">crista-galli</tp:taxon-name-part></tp:taxon-name></italic> has a variety of vernacular names in many regions where it occurs, either native or introduced and cultivated. According to herbaria labels and <xref ref-type="bibr" rid="B16">Carvalho (2006)</xref>, the species is generally known as “corticeira” in Brazil, and also “corticeira-de-beira-do-rio”, “corticeira-do-brejo”, “crista-de-galo”, “manequeira”, “mulungu”, “mulungu-de-espinho” or “suinã” (and spelling variations) in the state of <bold>Mato Grosso do Sul</bold>; “crista-de-galo”, “moxoqueiro-do-brejo”, “samaúva” or “samauveira” in <bold>Minas Gerais</bold>; “cortiça”, “corticeira-do-banhado”, “corticeira-do-brejo”, “crista-de-galo”, “flor-de-coral”, “mulungu”, “sananduva” or “suinã” (and spelling variations) in <bold>Paraná</bold>; “crista-de-galo” in <bold>Rio de Janeiro</bold>; “corticeira-do-banhado”, “marrequinha” or “sananduva” in <bold>Rio Grande do Sul</bold>, where it is also the motive for the name of the municipality of Sananduva; “corticeira-do-banhado”, “corticeira-bico-de-papagaio”, “corticeira-do-brejo”, “flor-de-coral” or “marrequeira” in <bold>Santa Catarina</bold>; and “crista-de-galo”, “flor-de-coral”, “maçã-de-cobra”, “muchocho” (and spelling variations), “mulungú”, “patinha”, “samauveira”, “sananduva” or “suinã” (and spelling variations) in <bold>São Paulo</bold>.</p></tp:treatment-sec><ref-list><ref id="B38"><mixed-citation xmlns:xlink="http://www.w3.org/1999/xlink" xlink:type="simple"><person-group><name name-style="western"><surname>Howard</surname><given-names>RA</given-names></name></person-group> (<year>1988</year>) <source>Flora of the Antilles - Leeward and Windward Islands. Vol. 4. <tp:taxon-name><tp:taxon-name-part taxon-name-part-type="class">Dicotyledoneae</tp:taxon-name-part></tp:taxon-name> – Part 1.</source><publisher-name>Arnold Arboretum</publisher-name>, <publisher-loc>Harvard University, Jamaica Plain, Massachusetts</publisher-loc>, <size units="page">673 pp</size>. <ext-link xlink:href="https://www.biodiversitylibrary.org/bibliography/187734" ext-link-type="uri" xlink:type="simple">https://www.biodiversitylibrary.org/bibliography/187734</ext-link></mixed-citation></ref><ref id="B56"><mixed-citation xmlns:xlink="http://www.w3.org/1999/xlink" xlink:type="simple"><person-group><name name-style="western"><surname>Lozano</surname><given-names>EC</given-names></name><name name-style="western"><surname>Zapater</surname><given-names>MA</given-names></name></person-group> (<year>2010</year>) <article-title>El género <italic><tp:taxon-name><tp:taxon-name-part taxon-name-part-type="genus">Erythrina</tp:taxon-name-part></tp:taxon-name></italic> (<tp:taxon-name><tp:taxon-name-part taxon-name-part-type="family">Leguminosae</tp:taxon-name-part></tp:taxon-name>) en Argentina.</article-title><source>Darwiniana</source><volume>48</volume>(<issue>2</issue>): <fpage>179</fpage>–<lpage>200</lpage>. <ext-link xlink:href="https://www.redalyc.org/articulo.oa?id=66919229005" ext-link-type="uri" xlink:type="simple">https://www.redalyc.org/articulo.oa?id=66919229005</ext-link></mixed-citation></ref><ref id="B39"><mixed-citation xmlns:xlink="http://www.w3.org/1999/xlink" xlink:type="simple"><person-group><name name-style="western"><surname>Jacquin</surname><given-names>NJ</given-names></name></person-group> (<year>1768</year>) <source>Observationum botanicarum iconibus ab auctore delineatis illustratarum. Pars III.</source><publisher-name>Ex officina Krausiana</publisher-name>, <publisher-loc>Vindobonae [Wien]</publisher-loc>, <size units="page">22 pp</size>. <ext-link xlink:href="https://bibdigital.rjb.csic.es/idurl/1/12016" ext-link-type="uri" xlink:type="simple">https://bibdigital.rjb.csic.es/idurl/1/12016</ext-link></mixed-citation></ref><ref id="B24"><mixed-citation xmlns:xlink="http://www.w3.org/1999/xlink" xlink:type="simple"><person-group><name name-style="western"><surname>Del Guacchio</surname><given-names>E</given-names></name><name name-style="western"><surname>De Luca</surname><given-names>P</given-names></name><name name-style="western"><surname>Caputo</surname><given-names>P</given-names></name></person-group> (<year>2019</year>) <article-title>About the identity of <italic><tp:taxon-name><tp:taxon-name-part taxon-name-part-type="genus">Erythrina</tp:taxon-name-part><tp:taxon-name-part taxon-name-part-type="species">graefferi</tp:taxon-name-part></tp:taxon-name></italic> (<tp:taxon-name><tp:taxon-name-part taxon-name-part-type="family">Fabaceae</tp:taxon-name-part></tp:taxon-name>).</article-title><source>Phytotaxa</source><volume>397</volume>(<issue>1</issue>): <fpage>117</fpage>–<lpage>120</lpage>. <ext-link xlink:href="10.11646/phytotaxa.397.1.13" ext-link-type="doi" xlink:type="simple">https://doi.org/10.11646/phytotaxa.397.1.13</ext-link></mixed-citation></ref><ref id="B59"><mixed-citation xmlns:xlink="http://www.w3.org/1999/xlink" xlink:type="simple"><person-group><name name-style="western"><surname>Martins</surname><given-names>MV</given-names></name><name name-style="western"><surname>Tozzi</surname><given-names>AMGA</given-names></name></person-group> (<year>2018</year>) <article-title>Nomenclatural and taxonomic changes in Brazilian <italic><tp:taxon-name><tp:taxon-name-part taxon-name-part-type="genus">Erythrina</tp:taxon-name-part></tp:taxon-name></italic> (<tp:taxon-name><tp:taxon-name-part taxon-name-part-type="family">Leguminosae</tp:taxon-name-part></tp:taxon-name>, <tp:taxon-name><tp:taxon-name-part taxon-name-part-type="subfamily">Papilionoideae</tp:taxon-name-part></tp:taxon-name>, Phaseoleae).</article-title><source>The Journal of the Torrey Botanical Society</source><volume>145</volume>(<issue>4</issue>): <fpage>398</fpage>–<lpage>402</lpage>. <ext-link xlink:href="10.3159/TORREY-D-18-00003.1" ext-link-type="doi" xlink:type="simple">https://doi.org/10.3159/TORREY-D-18-00003.1</ext-link></mixed-citation></ref><ref id="B92"><mixed-citation xmlns:xlink="http://www.w3.org/1999/xlink" xlink:type="simple"><person-group><name name-style="western"><surname>Todaro</surname><given-names>A</given-names></name></person-group> (<year>1876</year>) Hortus botanicus panormitanus sive plantae novae vel criticae quae in horto botanico panormitano coluntur descriptae et iconibus illustratae. Tomus Primus. Ex officina typographica Francisci Lao. Ex officina cromolitographica Cyri Visconti, Panormi [Palermo], 41–48. <ext-link xlink:href="10.5962/bhl.title.49833" ext-link-type="doi" xlink:type="simple">https://doi.org/10.5962/bhl.title.49833</ext-link></mixed-citation></ref><ref id="B54"><mixed-citation xmlns:xlink="http://www.w3.org/1999/xlink" xlink:type="simple"><person-group><name name-style="western"><surname>Lombardo</surname><given-names>A</given-names></name></person-group> (<year>1964</year>) <source>Flora arborea y arborescente del Uruguay. Con clave para determinar las especies (2ª Edición).</source><publisher-name>Concejo Departamental de Montevideo</publisher-name>, <publisher-loc>Dirección de Pasteos Públicos, Montevideo</publisher-loc>, <size units="page">152 pp</size>. <ext-link xlink:href="http://elgateado.free.fr/mesdocuments/recherche/lombardo.pdf" ext-link-type="uri" xlink:type="simple">http://elgateado.free.fr/mesdocuments/recherche/lombardo.pdf</ext-link></mixed-citation></ref><ref id="B53"><mixed-citation xmlns:xlink="http://www.w3.org/1999/xlink" xlink:type="simple"><person-group><name name-style="western"><surname>Linnaeus</surname><given-names>C</given-names></name></person-group> (<year>1767</year>) <source>Mantissa plantarum. Generum editionis vi. et Specierum editionis ii. Impensis direct. Laurent.</source><publisher-name>Salvii</publisher-name>, <publisher-loc>Holmiae [Stockholm]</publisher-loc>, <size units="page">142 pp</size>. <ext-link xlink:href="10.5962/bhl.title.119809" ext-link-type="doi" xlink:type="simple">https://doi.org/10.5962/bhl.title.119809</ext-link></mixed-citation></ref><ref id="B44"><mixed-citation xmlns:xlink="http://www.w3.org/1999/xlink" xlink:type="simple"><person-group><name name-style="western"><surname>Krukoff</surname><given-names>BA</given-names></name><name name-style="western"><surname>Barneby</surname><given-names>RC</given-names></name></person-group> (<year>1974</year>) <article-title>Conspectus of species of the genus <italic><tp:taxon-name><tp:taxon-name-part taxon-name-part-type="genus">Erythrina</tp:taxon-name-part></tp:taxon-name></italic>.</article-title><source>Lloydia</source><volume>37</volume>(<issue>3</issue>): <fpage>333</fpage>–<lpage>459</lpage>.</mixed-citation></ref><ref id="B30"><mixed-citation xmlns:xlink="http://www.w3.org/1999/xlink" xlink:type="simple"><person-group><name name-style="western"><surname>Engler</surname><given-names>A</given-names></name><name name-style="western"><surname>Prantl</surname><given-names>K</given-names></name></person-group> (<year>1894</year>) Die natürlichen Pflanzenfamilien nebst ihren Gattungen und wichtigeren Arten insbesondere den Nutzpflanzen, bearbeitet unter Mitwirkung zahlreicher hervorragender Fachgelehrten. Teil III. Abteilung 3. Lieferung 104. Wilhelm Engelmann, Leipzig, 353–396. <ext-link xlink:href="10.5962/bhl.title.4635" ext-link-type="doi" xlink:type="simple">https://doi.org/10.5962/bhl.title.4635</ext-link></mixed-citation></ref><ref id="B45"><mixed-citation xmlns:xlink="http://www.w3.org/1999/xlink" xlink:type="simple"><person-group><name name-style="western"><surname>Kuntze</surname><given-names>O</given-names></name></person-group> (<year>1891</year>) <source>Revisio generum plantarum vascularium omnium atque cellularium multarum secundum leges nomenclature internationales cum enumeratione plantarum exoticarum in itinere mundi collectarum. Pars I. Commissionen. Arthur Felix, Leipzig; Dulau &amp; Co., London; U. Hoepli, Milano [Milan]; Gust. E.</source><publisher-name>Schechert</publisher-name>, <publisher-loc>New York; Charles Klincksieck, Paris</publisher-loc>, <size units="page">374 pp</size>. <ext-link xlink:href="10.5962/bhl.title.327" ext-link-type="doi" xlink:type="simple">https://doi.org/10.5962/bhl.title.327</ext-link></mixed-citation></ref><ref id="B46"><mixed-citation xmlns:xlink="http://www.w3.org/1999/xlink" xlink:type="simple"><person-group><name name-style="western"><surname>Lamarck</surname><given-names>JBAPM</given-names></name></person-group> (<year>1786</year>) <source>Encyclopédie méthodique. Botanique. Tome Second. A Paris, Chez Panckoucke, Librarie, Hôtel de Thou, rue des Poitevins.</source><publisher-name>Chez Plomteux</publisher-name>, <publisher-loc>Imprimeur des Etats, Liège</publisher-loc>, <size units="page">400 pp</size>. <ext-link xlink:href="10.5962/bhl.title.824" ext-link-type="doi" xlink:type="simple">https://doi.org/10.5962/bhl.title.824</ext-link></mixed-citation></ref><ref id="B87"><mixed-citation xmlns:xlink="http://www.w3.org/1999/xlink" xlink:type="simple"><person-group><name name-style="western"><surname>Tineo</surname><given-names>V</given-names></name></person-group> (<year>1827</year>) <source>Catalogus plantarum Horti Regii Panormitani ad annum 1827.</source><publisher-name>Ex Regali Typographia</publisher-name>, <publisher-loc>Panormi [Palermo]</publisher-loc>, <size units="page">284 pp</size>. <ext-link xlink:href="https://bibdigital.rjb.csic.es/idurl/1/12580" ext-link-type="uri" xlink:type="simple">https://bibdigital.rjb.csic.es/idurl/1/12580</ext-link></mixed-citation></ref><ref id="B4"><mixed-citation xmlns:xlink="http://www.w3.org/1999/xlink" xlink:type="simple"><person-group><name name-style="western"><surname>Bentham</surname><given-names>G</given-names></name></person-group> (<year>1849</year>) <tp:taxon-name><tp:taxon-name-part taxon-name-part-type="kingdom">Plantae</tp:taxon-name-part></tp:taxon-name><tp:taxon-name><tp:taxon-name-part taxon-name-part-type="subfamily">Regnellianae</tp:taxon-name-part></tp:taxon-name> – <tp:taxon-name><tp:taxon-name-part taxon-name-part-type="family">Leguminosae</tp:taxon-name-part></tp:taxon-name>. Linnaea 22 [=6]: 511–531. <ext-link xlink:href="https://www.biodiversitylibrary.org/bibliography/626" ext-link-type="uri" xlink:type="simple">https://www.biodiversitylibrary.org/bibliography/626</ext-link></mixed-citation></ref><ref id="B89"><mixed-citation xmlns:xlink="http://www.w3.org/1999/xlink" xlink:type="simple"><person-group><name name-style="western"><surname>Todaro</surname><given-names>A</given-names></name></person-group> (<year>1861</year>) Nuovi generi e nuove specie di piante coltivate nel real Orto botanico di Palermo. Vol. 3. Stamperia di R. Pagano e C. Piola, Palermo, 39–78.</mixed-citation></ref><ref id="B91"><mixed-citation xmlns:xlink="http://www.w3.org/1999/xlink" xlink:type="simple"><person-group><name name-style="western"><surname>Todaro</surname><given-names>A</given-names></name></person-group> (<year>1863</year>) <article-title><tp:taxon-name><tp:taxon-name-part taxon-name-part-type="kingdom">Plantae</tp:taxon-name-part></tp:taxon-name> novae horti regii botanici panormitani.</article-title><source>Annales des sciences naturelles</source><volume>4</volume>(<issue>20</issue>): <fpage>302</fpage>–<lpage>308</lpage>. <ext-link xlink:href="https://www.biodiversitylibrary.org/bibliography/5010" ext-link-type="uri" xlink:type="simple">https://www.biodiversitylibrary.org/bibliography/5010</ext-link></mixed-citation></ref><ref id="B3"><mixed-citation xmlns:xlink="http://www.w3.org/1999/xlink" xlink:type="simple"><person-group><name name-style="western"><surname>Backer</surname><given-names>CA</given-names></name></person-group> (<year>1908</year>) <source>Voorlooper eener schoolflora voor Java. Gedrukt bij G.</source><publisher-name>Kolff &amp; Co</publisher-name>, <publisher-loc>Batavia</publisher-loc>, <size units="page">213 pp</size>. <ext-link xlink:href="https://catalog.hathitrust.org/Record/100626215" ext-link-type="uri" xlink:type="simple">https://catalog.hathitrust.org/Record/100626215</ext-link></mixed-citation></ref><ref id="B16"><mixed-citation xmlns:xlink="http://www.w3.org/1999/xlink" xlink:type="simple"><person-group><name name-style="western"><surname>Carvalho</surname><given-names>PER</given-names></name></person-group> (<year>2006</year>) <source>Espécies arbóreas brasileiras, Vol. 2.</source><publisher-name>Embrapa Informação Tecnológica</publisher-name>, <publisher-loc>Brasília, Distrito Federal</publisher-loc>, <size units="page">627 pp</size>. <ext-link xlink:href="https://www.alice.cnptia.embrapa.br/handle/doc/305634" ext-link-type="uri" xlink:type="simple">https://www.alice.cnptia.embrapa.br/handle/doc/305634</ext-link></mixed-citation></ref></ref-list></tp:taxon-treatment>
