# Supplementary material for: ﻿Erythrina L. (Phaseoleae, Papilionoideae, Leguminosae) of Brazil: an updated nomenclatural treatment with notes on etymology and vernacular names
Source: PhytoKeys. 2023 Sep 4;232:1–43. doi: 10.3897/phytokeys.232.101105 (PMC10495828; doi:10.3897/phytokeys.232.101105)
Supplement: XML Treatment for Erythrina crista-galli var. speciosa [file phytokeys.232.101105-treatment5.xml]

<!DOCTYPE tp:taxon-treatment
  PUBLIC "-//TaxonX//DTD Taxonomic Treatment Publishing DTD v0 20100105//EN" "tax-treatment-NSO.dtd">
<tp:taxon-treatment xmlns:tp="http://www.plazi.org/taxpub"><tp:treatment-meta><kwd-group><label>Taxon classification</label><kwd>
                  <named-content content-type="kingdom">Plantae</named-content>
                </kwd><kwd>
                  <named-content content-type="order">Fabales</named-content>
                </kwd><kwd>
                  <named-content content-type="family">Fabaceae</named-content>
                </kwd></kwd-group><mixed-citation publication-type="journal"><person-group><name><surname>Guedes-Oliveira</surname><given-names>Ramon</given-names></name><name><surname>Fortuna-Perez</surname><given-names>Ana Paula</given-names></name><name><surname>Pederneiras</surname><given-names>Leandro Cardoso</given-names></name><name><surname>Mansano</surname><given-names>Vidal de Freitas</given-names></name></person-group><article-title>﻿<italic><tp:taxon-name><tp:taxon-name-part taxon-name-part-type="genus" reg="Erythrina">Erythrina</tp:taxon-name-part></tp:taxon-name></italic> L. (Phaseoleae, <tp:taxon-name><tp:taxon-name-part taxon-name-part-type="subfamily">Papilionoideae</tp:taxon-name-part></tp:taxon-name>, <tp:taxon-name><tp:taxon-name-part taxon-name-part-type="family">Leguminosae</tp:taxon-name-part></tp:taxon-name>) of Brazil: an updated nomenclatural treatment with notes on etymology and vernacular names</article-title><source>PhytoKeys</source><day>04</day><month>09</month><year>2023</year><volume>232</volume><fpage>1</fpage><lpage>43</lpage><pub-id pub-id-type="doi">10.3897/phytokeys.232.101105</pub-id></mixed-citation></tp:treatment-meta><tp:nomenclature><label>﻿</label><tp:taxon-name>
                <object-id xmlns:xlink="http://www.w3.org/1999/xlink" content-type="arpha" xlink:type="simple">FD8DB302-091A-5F8D-8C3B-4EF9AC678A2D</object-id>
                <tp:taxon-name-part taxon-name-part-type="genus" reg="Erythrina">Erythrina</tp:taxon-name-part>
                <tp:taxon-name-part taxon-name-part-type="species" reg="crista-galli">crista-galli</tp:taxon-name-part>
                <tp:taxon-name-part taxon-name-part-type="infraspecific-rank">var.</tp:taxon-name-part>
                <tp:taxon-name-part taxon-name-part-type="variety" reg="speciosa">speciosa</tp:taxon-name-part>
              </tp:taxon-name><tp:taxon-authority>Tod., Index. Sem. Panorm. 1861: 32. 1862</tp:taxon-authority><tp:nomenclature-citation-list><tp:nomenclature-citation><tp:taxon-name>
                    <tp:taxon-name-part taxon-name-part-type="status">≡</tp:taxon-name-part>
                    <tp:taxon-name-part taxon-name-part-type="genus" reg="Erythrina">Erythrina</tp:taxon-name-part>
                    <tp:taxon-name-part taxon-name-part-type="species" reg="speciosa">speciosa</tp:taxon-name-part>
                  </tp:taxon-name><comment> Tod., Index. Sem. Panorm. 1860: 11. [1860?], non Lamb. ex Andrews, Bot. Repos. 7: tab. <ext-link xmlns:xlink="http://www.w3.org/1999/xlink" xlink:href="https://www.biodiversitylibrary.org/page/35501081" ext-link-type="uri" xlink:type="simple">443</ext-link>. 1807. </comment></tp:nomenclature-citation></tp:nomenclature-citation-list></tp:nomenclature><tp:treatment-sec sec-type="material" id="SECID0EEWBG"><title>Type.</title><p>Unknown.</p></tp:treatment-sec><tp:treatment-sec sec-type="notes" id="SECID0EJWBG"><title>Notes.</title><p>As the original protologue for <italic><tp:taxon-name><tp:taxon-name-part taxon-name-part-type="genus" reg="Erythrina">E.</tp:taxon-name-part><tp:taxon-name-part taxon-name-part-type="species" reg="speciosa">speciosa</tp:taxon-name-part></tp:taxon-name></italic> (<xref ref-type="bibr" rid="B88">Todaro 1860</xref>) could not be found, it is not possible to determine if this name was validly published and thus illegitimate, as it was already validly published by <xref ref-type="bibr" rid="B1">Andrews (1807)</xref>, or it can be considered as a <italic>nomen nudum</italic>. Moreover, the protologue is cited on digital databases as being published in 1860, but according to TL-2 it was published either in 1859 or 1862. <xref ref-type="bibr" rid="B90">Todaro (1862)</xref> later published the variety <tp:taxon-name><tp:taxon-name-part taxon-name-part-type="genus" reg="Erythrina">E.</tp:taxon-name-part><tp:taxon-name-part taxon-name-part-type="species" reg="crista-galli">crista-galli</tp:taxon-name-part><tp:taxon-name-part taxon-name-part-type="infraspecific-rank">var.</tp:taxon-name-part><tp:taxon-name-part taxon-name-part-type="variety" reg="speciosa">speciosa</tp:taxon-name-part></tp:taxon-name> based on his previous <italic><tp:taxon-name><tp:taxon-name-part taxon-name-part-type="genus" reg="Erythrina">E.</tp:taxon-name-part><tp:taxon-name-part taxon-name-part-type="species" reg="speciosa">speciosa</tp:taxon-name-part></tp:taxon-name></italic>, but made no additional informative description that could help confirm the identity of the mentioned specimen.</p></tp:treatment-sec><ref-list><ref id="B88"><mixed-citation xmlns:xlink="http://www.w3.org/1999/xlink" xlink:type="simple"><person-group><name name-style="western"><surname>Todaro</surname><given-names>A</given-names></name></person-group> (<year>1860</year>) Index seminum horti regii botanici Panormitani, ann. MDCCCLX, quae pro mutua commutatione offeruntur. Panormitani [Palermo].</mixed-citation></ref><ref id="B1"><mixed-citation xmlns:xlink="http://www.w3.org/1999/xlink" xlink:type="simple"><person-group><name name-style="western"><surname>Andrews</surname><given-names>HC</given-names></name></person-group> (<year>1807</year>) The botanist’s repository, for new, and rare plants. Containing coloured figures of such plants, as have not hitherto appeared in any similar publication; with all their essential characters, botanically arranged, after the sexual system of the celebrated Linnaeus. Vol. 7. T. Bensley, London. <ext-link xlink:href="10.5962/bhl.title.51972" ext-link-type="doi" xlink:type="simple">https://doi.org/10.5962/bhl.title.51972</ext-link></mixed-citation></ref><ref id="B90"><mixed-citation xmlns:xlink="http://www.w3.org/1999/xlink" xlink:type="simple"><person-group><name name-style="western"><surname>Todaro</surname><given-names>A</given-names></name></person-group> (<year>1862</year>) <source>Index seminum horti regii botanici Panormitani, ann.</source><publisher-name>MDCCCLXI</publisher-name>, <publisher-loc>quae pro mutua commutatione offeruntur. Panormitani [Palermo]</publisher-loc>, <size units="page">32 pp</size>. <ext-link xlink:href="https://seedlists.naturalis.nl/?q=/content/index-seminum-horti-regii-botanici-panormitani-ann-mdccclxi-quae-pro-mutua-commutatione" ext-link-type="uri" xlink:type="simple">https://seedlists.naturalis.nl/?q=/content/index-seminum-horti-regii-botanici-panormitani-ann-mdccclxi-quae-pro-mutua-commutatione</ext-link></mixed-citation></ref></ref-list></tp:taxon-treatment>
