# Supplementary material for: ﻿Erythrina L. (Phaseoleae, Papilionoideae, Leguminosae) of Brazil: an updated nomenclatural treatment with notes on etymology and vernacular names
Source: PhytoKeys. 2023 Sep 4;232:1–43. doi: 10.3897/phytokeys.232.101105 (PMC10495828; doi:10.3897/phytokeys.232.101105)
Supplement: XML Treatment for Erythrina falcata [file phytokeys.232.101105-treatment7.xml]

<!DOCTYPE tp:taxon-treatment
  PUBLIC "-//TaxonX//DTD Taxonomic Treatment Publishing DTD v0 20100105//EN" "tax-treatment-NSO.dtd">
<tp:taxon-treatment xmlns:tp="http://www.plazi.org/taxpub"><tp:treatment-meta><kwd-group><label>Taxon classification</label><kwd>
                  <named-content content-type="kingdom">Plantae</named-content>
                </kwd><kwd>
                  <named-content content-type="order">Fabales</named-content>
                </kwd><kwd>
                  <named-content content-type="family">Fabaceae</named-content>
                </kwd></kwd-group><mixed-citation publication-type="journal"><person-group><name><surname>Guedes-Oliveira</surname><given-names>Ramon</given-names></name><name><surname>Fortuna-Perez</surname><given-names>Ana Paula</given-names></name><name><surname>Pederneiras</surname><given-names>Leandro Cardoso</given-names></name><name><surname>Mansano</surname><given-names>Vidal de Freitas</given-names></name></person-group><article-title>﻿<italic><tp:taxon-name><tp:taxon-name-part taxon-name-part-type="genus" reg="Erythrina">Erythrina</tp:taxon-name-part></tp:taxon-name></italic> L. (Phaseoleae, <tp:taxon-name><tp:taxon-name-part taxon-name-part-type="subfamily">Papilionoideae</tp:taxon-name-part></tp:taxon-name>, <tp:taxon-name><tp:taxon-name-part taxon-name-part-type="family">Leguminosae</tp:taxon-name-part></tp:taxon-name>) of Brazil: an updated nomenclatural treatment with notes on etymology and vernacular names</article-title><source>PhytoKeys</source><day>04</day><month>09</month><year>2023</year><volume>232</volume><fpage>1</fpage><lpage>43</lpage><pub-id pub-id-type="doi">10.3897/phytokeys.232.101105</pub-id></mixed-citation></tp:treatment-meta><tp:nomenclature><label>﻿3.</label><tp:taxon-name>
                <object-id xmlns:xlink="http://www.w3.org/1999/xlink" content-type="arpha" xlink:type="simple">9D5AD550-2457-5841-8922-3FE03CA15BDC</object-id>
                <tp:taxon-name-part taxon-name-part-type="genus" reg="Erythrina">Erythrina</tp:taxon-name-part>
                <tp:taxon-name-part taxon-name-part-type="species" reg="falcata">falcata</tp:taxon-name-part>
              </tp:taxon-name><tp:taxon-authority>Benth., in Martius, Fl. Bras. 15(1): 172. 1859</tp:taxon-authority><tp:taxon-status xmlns:xlink="http://www.w3.org/1999/xlink" xlink:type="simple">nom. cons.</tp:taxon-status><xref ref-type="fig" rid="F3">Fig. 3</xref><tp:nomenclature-citation-list><tp:nomenclature-citation><tp:taxon-name>
                    <tp:taxon-name-part taxon-name-part-type="status">≡</tp:taxon-name-part>
                    <tp:taxon-name-part taxon-name-part-type="genus" reg="Corallodendron">Corallodendron</tp:taxon-name-part>
                    <tp:taxon-name-part taxon-name-part-type="species" reg="falcatum">falcatum</tp:taxon-name-part>
                  </tp:taxon-name><comment> (Benth.) Kuntze, Revis. Gen. Pl. 1: <ext-link xmlns:xlink="http://www.w3.org/1999/xlink" xlink:href="https://www.biodiversitylibrary.org/page/127632" ext-link-type="uri" xlink:type="simple">172</ext-link>. 1891. </comment></tp:nomenclature-citation><tp:nomenclature-citation><tp:taxon-name>
                    <tp:taxon-name-part taxon-name-part-type="status">=</tp:taxon-name-part>
                    <tp:taxon-name-part taxon-name-part-type="genus" reg="Erythrina">Erythrina</tp:taxon-name-part>
                    <tp:taxon-name-part taxon-name-part-type="species" reg="martii">martii</tp:taxon-name-part>
                  </tp:taxon-name><comment> Colla, Herb. Pedem. 2: <ext-link xmlns:xlink="http://www.w3.org/1999/xlink" xlink:href="https://bibdigital.rjb.csic.es/viewer/14374/?offset=#page=252" ext-link-type="uri" xlink:type="simple">250</ext-link>. 1834, nom. rej. Type: Brazil. Rio de Janeiro: “Campos [Campos dos Goytacazes?]”, s.d., s.leg., s.n. (lectotype, designated by <xref ref-type="bibr" rid="B65">Moraes et al. 2013</xref>, pg. <ext-link xmlns:xlink="http://www.w3.org/1999/xlink" xlink:href="10.3100/025.018.0213" ext-link-type="doi" xlink:type="simple">200</ext-link>: TO [<ext-link xmlns:xlink="http://www.w3.org/1999/xlink" xlink:href="http://legacy.tropicos.org/specimen/101065638" ext-link-type="uri" xlink:type="simple">1793</ext-link>, image seen]). (1) </comment></tp:nomenclature-citation><tp:nomenclature-citation><tp:taxon-name>
                    <tp:taxon-name-part taxon-name-part-type="status">=</tp:taxon-name-part>
                    <tp:taxon-name-part taxon-name-part-type="genus" reg="Erythrina">Erythrina</tp:taxon-name-part>
                    <tp:taxon-name-part taxon-name-part-type="species" reg="crista-galli">crista-galli</tp:taxon-name-part>
                    <tp:taxon-name-part taxon-name-part-type="authority">L.</tp:taxon-name-part>
                    <tp:taxon-name-part taxon-name-part-type="infraspecific-rank">var.</tp:taxon-name-part>
                    <tp:taxon-name-part taxon-name-part-type="variety" reg="inermis">inermis</tp:taxon-name-part>
                  </tp:taxon-name><comment> Speg. &amp; Girola, Anal. Soc. Rural Argent. 44: 335. 1910. Type: Argentina. Misiones: Puerto León, s.d., <italic>Venturi 63</italic> (lectotype, designated here: LIL [61285, image seen]; isotype: LP [presumably lost]). (2) </comment></tp:nomenclature-citation></tp:nomenclature-citation-list></tp:nomenclature><tp:treatment-sec sec-type="type material" id="SECID0E14BG"><title>Type material.</title><p><bold>Brazil. Maranhão</bold>: “in sylvis ad flumen Itapicurú prov. Maragnanensis”, s.d., <italic>Martius s.n.</italic> (lectotype, designated by <xref ref-type="bibr" rid="B42">Krukoff 1938</xref>, pg. <ext-link xmlns:xlink="http://www.w3.org/1999/xlink" xlink:href="10.2307/2804812" ext-link-type="doi" xlink:type="simple">233</ext-link> [first-step]; and <xref ref-type="bibr" rid="B59">Martins and Tozzi 2018</xref>, pg. <ext-link xmlns:xlink="http://www.w3.org/1999/xlink" xlink:href="10.3159/TORREY-D-18-00003.1" ext-link-type="doi" xlink:type="simple">399</ext-link> [second-step]: M [<ext-link xmlns:xlink="http://www.w3.org/1999/xlink" xlink:href="https://plants.jstor.org/stable/10.5555/al.ap.specimen.m0213337" ext-link-type="uri" xlink:type="simple">M0213337</ext-link>]; isolectotypes: M [<ext-link xmlns:xlink="http://www.w3.org/1999/xlink" xlink:href="https://plants.jstor.org/stable/10.5555/al.ap.specimen.m0213336" ext-link-type="uri" xlink:type="simple">M0213336</ext-link>, <ext-link xmlns:xlink="http://www.w3.org/1999/xlink" xlink:href="https://plants.jstor.org/stable/10.5555/al.ap.specimen.m0213338" ext-link-type="uri" xlink:type="simple">M0213338</ext-link>]). Residual syntypes: Brazil. Bahia: “in campis prov. Bahiensis australis”, s.d., <italic>Wied-Neuwied s.n.</italic>, BR (<ext-link xmlns:xlink="http://www.w3.org/1999/xlink" xlink:href="https://www.botanicalcollections.be/specimen/BR0000006584023" ext-link-type="uri" xlink:type="simple">BR0000006584023</ext-link>); Minas Gerais: “in prov. Minarum ad Caxoeira do Campo”, 1839, <italic>Claussen 119</italic>, K (<ext-link xmlns:xlink="http://www.w3.org/1999/xlink" xlink:href="http://specimens.kew.org/herbarium/K000930965" ext-link-type="uri" xlink:type="simple">K000930965</ext-link>); “prope Barbacena”, s.d., <italic>Saint-Hilaire 155</italic> P (<ext-link xmlns:xlink="http://www.w3.org/1999/xlink" xlink:href="https://science.mnhn.fr/institution/mnhn/collection/p/item/p00758901" ext-link-type="uri" xlink:type="simple">P00758901</ext-link>); <italic>158</italic>, P (<ext-link xmlns:xlink="http://www.w3.org/1999/xlink" xlink:href="https://science.mnhn.fr/institution/mnhn/collection/p/item/p00758955" ext-link-type="uri" xlink:type="simple">P00758955</ext-link>); <italic>159</italic>, P (<ext-link xmlns:xlink="http://www.w3.org/1999/xlink" xlink:href="https://science.mnhn.fr/institution/mnhn/collection/p/item/p00758954" ext-link-type="uri" xlink:type="simple">P00758954</ext-link>).</p></tp:treatment-sec><tp:treatment-sec sec-type="notes" id="SECID0EJAAI"><title>Notes.</title><p><xref ref-type="bibr" rid="B61">Martius (1859)</xref> published <italic><tp:taxon-name><tp:taxon-name-part taxon-name-part-type="genus" reg="Erythrina">E.</tp:taxon-name-part><tp:taxon-name-part taxon-name-part-type="species" reg="falcata">falcata</tp:taxon-name-part></tp:taxon-name></italic> by Bentham mentioning four different collections from Brazil: one from the state of Maranhão (<italic>Martius s.n.</italic>), one from Bahia (<italic>Wied-Neuwied s.n.</italic>), and two from Minas Gerais (<italic>Claussen s.n.</italic> and <italic>Saint-Hilaire s.n.</italic>), but without mentioning any herbaria. <xref ref-type="bibr" rid="B44">Krukoff and Barneby (1974)</xref> accessed the collection by Martius in herbarium M and selected it as the type specimen. Because there are three different exsiccatae in the mentioned herbarium, <xref ref-type="bibr" rid="B59">Martins and Tozzi (2018)</xref> designated one of them as a second-step lectotype (Fig. <xref ref-type="fig" rid="F3">3</xref>). Despite not mentioning the herbaria of the other syntypes from Bahia and Minas Gerais, some collections are cited here with what was found in digital herbaria and believed to be the original ones. <xref ref-type="bibr" rid="B45">Kuntze (1891)</xref> published <italic><tp:taxon-name><tp:taxon-name-part taxon-name-part-type="genus" reg="Corallodendron">Corallodendron</tp:taxon-name-part></tp:taxon-name></italic> mentioning <italic><tp:taxon-name><tp:taxon-name-part taxon-name-part-type="genus" reg="Erythrina">E.</tp:taxon-name-part><tp:taxon-name-part taxon-name-part-type="species" reg="falcata">falcata</tp:taxon-name-part></tp:taxon-name></italic> as a synonym of <italic><tp:taxon-name><tp:taxon-name-part taxon-name-part-type="genus" reg="Corallodendron">C.</tp:taxon-name-part><tp:taxon-name-part taxon-name-part-type="species" reg="falcatum">falcatum</tp:taxon-name-part></tp:taxon-name></italic>, but the genus was later synonymized under <italic><tp:taxon-name><tp:taxon-name-part taxon-name-part-type="genus" reg="Erythrina">Erythrina</tp:taxon-name-part></tp:taxon-name></italic> in <xref ref-type="bibr" rid="B30">Engler and Prantl (1894)</xref>. Additional material: BR (<ext-link xmlns:xlink="http://www.w3.org/1999/xlink" xlink:href="https://www.botanicalcollections.be/specimen/BR0000013473808" ext-link-type="uri" xlink:type="simple">BR0000013473808</ext-link>, photo n.v.), F (<ext-link xmlns:xlink="http://www.w3.org/1999/xlink" xlink:href="https://collections-botany.fieldmuseum.org/catalogue/212576" ext-link-type="uri" xlink:type="simple">neg. 6301</ext-link>, negative of M0213337), IAN (<ext-link xmlns:xlink="http://www.w3.org/1999/xlink" xlink:href="https://specieslink.net/search/" ext-link-type="uri" xlink:type="simple">IAN001758</ext-link>, photo of F neg. 6301), MO (<ext-link xmlns:xlink="http://www.w3.org/1999/xlink" xlink:href="http://legacy.tropicos.org/Specimen/3189121" ext-link-type="uri" xlink:type="simple">MO-1680376</ext-link>, photo of F neg. 6301), P (<ext-link xmlns:xlink="http://www.w3.org/1999/xlink" xlink:href="https://science.mnhn.fr/institution/mnhn/collection/p/item/p02951457" ext-link-type="uri" xlink:type="simple">P02951457</ext-link>, photo of M0213337).</p><fig id="F3" position="float" orientation="portrait"><object-id xmlns:xlink="http://www.w3.org/1999/xlink" content-type="doi" xlink:type="simple">10.3897/phytokeys.232.101105.figure3</object-id><object-id xmlns:xlink="http://www.w3.org/1999/xlink" content-type="arpha" xlink:type="simple">45FFDFFD-77C1-518F-B1FC-5C92EC20DE2F</object-id><label>Figure 3.</label><caption><p>Lectotype of <italic><tp:taxon-name><tp:taxon-name-part taxon-name-part-type="genus" reg="Erythrina">Erythrina</tp:taxon-name-part><tp:taxon-name-part taxon-name-part-type="species" reg="falcata">falcata</tp:taxon-name-part></tp:taxon-name></italic> Benth., in von <xref ref-type="bibr" rid="B61">Martius (1859</xref>: <ext-link xmlns:xlink="http://www.w3.org/1999/xlink" xlink:href="http://florabrasiliensis.cria.org.br/search?taxon_id=18974" ext-link-type="uri" xlink:type="simple">172</ext-link>), designated by <xref ref-type="bibr" rid="B42">Krukoff (1938</xref>: <ext-link xmlns:xlink="http://www.w3.org/1999/xlink" xlink:href="10.2307/2804812" ext-link-type="doi" xlink:type="simple">233</ext-link>, first-step) and <xref ref-type="bibr" rid="B59">Martins and Tozzi (2018</xref>: <ext-link xmlns:xlink="http://www.w3.org/1999/xlink" xlink:href="10.3159/TORREY-D-18-00003.1" ext-link-type="doi" xlink:type="simple">399</ext-link>, second-step). Source: Botanische Staatssammlung München (M) via JSTOR Global Plants, <ext-link xmlns:xlink="http://www.w3.org/1999/xlink" xlink:href="https://plants.jstor.org/stable/10.5555/al.ap.specimen.m0213337" ext-link-type="uri" xlink:type="simple">M0213337</ext-link>.</p></caption><graphic xmlns:xlink="http://www.w3.org/1999/xlink" xlink:href="phytokeys-232-001_article-101105__-g003.jpg" position="float" orientation="portrait" xlink:type="simple" id="oo_900986.jpg"><uri content-type="original_file" xlink:type="simple">https://binary.pensoft.net/fig/900986</uri></graphic></fig><p>(1) <xref ref-type="bibr" rid="B20">Colla (1834)</xref> published <italic><tp:taxon-name><tp:taxon-name-part taxon-name-part-type="genus" reg="Erythrina">E.</tp:taxon-name-part><tp:taxon-name-part taxon-name-part-type="species" reg="martii">martii</tp:taxon-name-part></tp:taxon-name></italic> as a doubtful species from Brazil with a short description that resembles <italic><tp:taxon-name><tp:taxon-name-part taxon-name-part-type="genus" reg="Erythrina">E.</tp:taxon-name-part><tp:taxon-name-part taxon-name-part-type="species" reg="falcata">falcata</tp:taxon-name-part></tp:taxon-name></italic>, but without mentioning any collections. <xref ref-type="bibr" rid="B42">Krukoff (1938)</xref> already placed it as a doubtful synonym of <italic><tp:taxon-name><tp:taxon-name-part taxon-name-part-type="genus" reg="Erythrina">E.</tp:taxon-name-part><tp:taxon-name-part taxon-name-part-type="species" reg="falcata">falcata</tp:taxon-name-part></tp:taxon-name></italic>, but did not see the type specimen, which he believed could be at herbarium TO. <xref ref-type="bibr" rid="B65">Moraes et al. (2013)</xref>, in a treatment of Brazilian plants distributed by Martius in 1827 and published by Colla in “<italic>Herbarium Pedemontanum</italic>” (Piedmont, Italy), confirmed the synonymy and designated a collection in herbarium TO, where the original material was deposited, as the lectotype of the name. We got access to an image of the TO collection and agree with the synonymy. Furthermore, as the name <italic><tp:taxon-name><tp:taxon-name-part taxon-name-part-type="genus" reg="Erythrina">E.</tp:taxon-name-part><tp:taxon-name-part taxon-name-part-type="species" reg="martii">martii</tp:taxon-name-part></tp:taxon-name></italic> had priority over <italic><tp:taxon-name><tp:taxon-name-part taxon-name-part-type="genus" reg="Erythrina">E.</tp:taxon-name-part><tp:taxon-name-part taxon-name-part-type="species" reg="falcata">falcata</tp:taxon-name-part></tp:taxon-name></italic> due to its date of publication, as specified in Article 11 of the ICN (<xref ref-type="bibr" rid="B94">Turland et al. 2018</xref>), <xref ref-type="bibr" rid="B58">Martins and Tozzi (2015)</xref> proposed to conserve <italic><tp:taxon-name><tp:taxon-name-part taxon-name-part-type="genus" reg="Erythrina">E.</tp:taxon-name-part><tp:taxon-name-part taxon-name-part-type="species" reg="falcata">falcata</tp:taxon-name-part></tp:taxon-name></italic> since it was a very well-established name for the species. The proposal was approved by the Nomenclature Committee for Vascular Plants of the ICN at the XIX International Botanical Congress (<xref ref-type="bibr" rid="B2">Applequist 2016</xref>; <xref ref-type="bibr" rid="B93">Turland et al. 2017</xref>; <xref ref-type="bibr" rid="B103">Wilson 2017</xref>).</p><p>(2) <xref ref-type="bibr" rid="B79">Spegazzini and Girola (1910)</xref> published the variety <tp:taxon-name><tp:taxon-name-part taxon-name-part-type="genus" reg="Erythrina">E.</tp:taxon-name-part><tp:taxon-name-part taxon-name-part-type="species" reg="crista-galli">crista-galli</tp:taxon-name-part><tp:taxon-name-part taxon-name-part-type="infraspecific-rank">var.</tp:taxon-name-part><tp:taxon-name-part taxon-name-part-type="variety" reg="inermis">inermis</tp:taxon-name-part></tp:taxon-name>, which was doubtfully synonymized under <italic><tp:taxon-name><tp:taxon-name-part taxon-name-part-type="genus" reg="Erythrina">E.</tp:taxon-name-part><tp:taxon-name-part taxon-name-part-type="species" reg="falcata">falcata</tp:taxon-name-part></tp:taxon-name></italic> by <xref ref-type="bibr" rid="B42">Krukoff (1938)</xref>, who did not see the type specimen. The synonymy was later confirmed by <xref ref-type="bibr" rid="B56">Lozano and Zapater (2010)</xref>. Furthermore, <xref ref-type="bibr" rid="B34">Gutiérrez et al. (2002)</xref> investigated the type collections by Spegazzini in herbarium LP and found that only wood samples were collected for some species. As those samples could not be found anywhere in the LP collections, the holotype for this name is presumably lost. The protologue also could not be found online, but we had access to an image of the isotype’s exsiccata at LIL and designated it here as the lectotype.</p></tp:treatment-sec><tp:treatment-sec sec-type="etymology" id="SECID0EDKAI"><title>Etymology.</title><p>The specific epithet “<italic><tp:taxon-name><tp:taxon-name-part taxon-name-part-type="genus" reg="Erythrina"/><tp:taxon-name-part taxon-name-part-type="species" reg="falcata">falcata</tp:taxon-name-part></tp:taxon-name></italic>” is derived from Latin, meaning “curved” or “sickle-shaped”, and was presumably chosen due to its corolla falcate shape, especially the standard and keel petals.</p></tp:treatment-sec><tp:treatment-sec sec-type="Vernacular names" id="SECID0ETKAI"><title>Vernacular names.</title><p>According to herbaria labels and <xref ref-type="bibr" rid="B15">Carvalho (2003)</xref>, <italic><tp:taxon-name><tp:taxon-name-part taxon-name-part-type="genus" reg="Erythrina">E.</tp:taxon-name-part><tp:taxon-name-part taxon-name-part-type="species" reg="falcata">falcata</tp:taxon-name-part></tp:taxon-name></italic> is generally known as “mulungu” or “corticeira” in Brazil, and also “bico-de-papagaio”, “bico-de-pato”, “canivete”, “corticeiro-de-mato”, “marrequeira”, “mochoco” (and spelling variations), “moxoqueiro” (and spelling variations), “mulungu-coral”, “mutuqueiro” (and spelling variations), “pau-cebola”, “sanandú” (and spelling variations), “sananduí”, “sananduba” (and spelling variations), “sapato-de-judeu”, “suinã” (and spelling variations), “suinã-do-brejo” or “sumaúma” in the state of <bold>Minas Gerais</bold>; “bico-de-papagaio”, “canivete”, “coral”, “corticeira-ceboleiro”, “corticeira-da-serra”, “corticeiro-de-mato”, “marrequeira”, “mochoco” (and spelling variations), “mochoqueiro” (and spelling variations) or “letuíno” in <bold>Paraná</bold>; “canivete”, “mulungú tijolo”, “mulungú suinã”, “sanandú” (and spelling variations) or “sanandú do brejo” in <bold>Rio de Janeiro</bold>; “bituqueiro (and spelling variations), “camarão-assado”, “ceibo”, “corticeira-da-serra” or “corticeira-do-mato” in <bold>Rio Grande do Sul</bold>; “bico-de-papagaio”, “bituqueira” (and spelling variations), “corticeira”, “corticeira-da-serra”, “facãozinho”, “mituqueira” (and spelling variations) or “sinhanduva” in <bold>Santa Catarina</bold>; and “bico-de-arara”, “bico-de-papagaio”, “canivete”, “corticeira”, “feijão-bravo”, “machoco” (and spelling variations), “mulungu-coral”, “mutuqueiro” (and spelling variations), “sapatinho-de-judeu”, “sanandu” (and spelling variations), “sananduí”, “sananduva” (and spelling variations), “suinã” (and spelling variations), “suinã-da-mata”, “suinã-da-serra”, “suinã-mulambo” or “vermelheira” in <bold>São Paulo</bold>.</p></tp:treatment-sec><ref-list><ref id="B61"><mixed-citation xmlns:xlink="http://www.w3.org/1999/xlink" xlink:type="simple"><person-group><name name-style="western"><surname>Martius</surname><given-names>CFP</given-names></name></person-group> (<year>1859</year>) <source>Flora brasiliensis. Enumeratio plantarum in Brasilia hactenus detectarum quas suis aloirumque botanicorum studiis descriptas et methodo naturali digestas partim icone illustratas editit C. F. P. de Martius. Volumen XV. Pars I.</source><publisher-name>München</publisher-name>, <publisher-loc>Wien, Leipzig</publisher-loc>, <size units="page">350 pp</size>. <ext-link xlink:href="http://florabrasiliensis.cria.org.br/opus?vol=15&amp;part=1" ext-link-type="uri" xlink:type="simple">http://florabrasiliensis.cria.org.br/opus?vol=15&amp;part=1</ext-link></mixed-citation></ref><ref id="B42"><mixed-citation xmlns:xlink="http://www.w3.org/1999/xlink" xlink:type="simple"><person-group><name name-style="western"><surname>Krukoff</surname><given-names>BA</given-names></name></person-group> (<year>1938</year>) <article-title>The American species of <italic><tp:taxon-name><tp:taxon-name-part taxon-name-part-type="genus">Erythrina</tp:taxon-name-part></tp:taxon-name></italic>.</article-title><source>Brittonia</source><volume>3</volume>: <fpage>205</fpage>–<lpage>337</lpage>. <ext-link xlink:href="10.2307/2804812" ext-link-type="doi" xlink:type="simple">https://doi.org/10.2307/2804812</ext-link></mixed-citation></ref><ref id="B59"><mixed-citation xmlns:xlink="http://www.w3.org/1999/xlink" xlink:type="simple"><person-group><name name-style="western"><surname>Martins</surname><given-names>MV</given-names></name><name name-style="western"><surname>Tozzi</surname><given-names>AMGA</given-names></name></person-group> (<year>2018</year>) <article-title>Nomenclatural and taxonomic changes in Brazilian <italic><tp:taxon-name><tp:taxon-name-part taxon-name-part-type="genus">Erythrina</tp:taxon-name-part></tp:taxon-name></italic> (<tp:taxon-name><tp:taxon-name-part taxon-name-part-type="family">Leguminosae</tp:taxon-name-part></tp:taxon-name>, <tp:taxon-name><tp:taxon-name-part taxon-name-part-type="subfamily">Papilionoideae</tp:taxon-name-part></tp:taxon-name>, Phaseoleae).</article-title><source>The Journal of the Torrey Botanical Society</source><volume>145</volume>(<issue>4</issue>): <fpage>398</fpage>–<lpage>402</lpage>. <ext-link xlink:href="10.3159/TORREY-D-18-00003.1" ext-link-type="doi" xlink:type="simple">https://doi.org/10.3159/TORREY-D-18-00003.1</ext-link></mixed-citation></ref><ref id="B65"><mixed-citation xmlns:xlink="http://www.w3.org/1999/xlink" xlink:type="simple"><person-group><name name-style="western"><surname>Moraes</surname><given-names>PLR</given-names></name><name name-style="western"><surname>De Smedt</surname><given-names>S</given-names></name><name name-style="western"><surname>Esser</surname><given-names>H-J</given-names></name><name name-style="western"><surname>Gallagher</surname><given-names>C</given-names></name><name name-style="western"><surname>Guglielmone</surname><given-names>L</given-names></name></person-group> (<year>2013</year>) <article-title>On some Brazilian plants distributed by Martius in 1827 and published by Colla in Herbarium pedemontanum-ii.</article-title><source>Harvard Papers in Botany</source><volume>18</volume>(<issue>2</issue>): <fpage>197</fpage>–<lpage>210</lpage>. <ext-link xlink:href="10.3100/025.018.0213" ext-link-type="doi" xlink:type="simple">https://doi.org/10.3100/025.018.0213</ext-link></mixed-citation></ref><ref id="B44"><mixed-citation xmlns:xlink="http://www.w3.org/1999/xlink" xlink:type="simple"><person-group><name name-style="western"><surname>Krukoff</surname><given-names>BA</given-names></name><name name-style="western"><surname>Barneby</surname><given-names>RC</given-names></name></person-group> (<year>1974</year>) <article-title>Conspectus of species of the genus <italic><tp:taxon-name><tp:taxon-name-part taxon-name-part-type="genus">Erythrina</tp:taxon-name-part></tp:taxon-name></italic>.</article-title><source>Lloydia</source><volume>37</volume>(<issue>3</issue>): <fpage>333</fpage>–<lpage>459</lpage>.</mixed-citation></ref><ref id="B45"><mixed-citation xmlns:xlink="http://www.w3.org/1999/xlink" xlink:type="simple"><person-group><name name-style="western"><surname>Kuntze</surname><given-names>O</given-names></name></person-group> (<year>1891</year>) <source>Revisio generum plantarum vascularium omnium atque cellularium multarum secundum leges nomenclature internationales cum enumeratione plantarum exoticarum in itinere mundi collectarum. Pars I. Commissionen. Arthur Felix, Leipzig; Dulau &amp; Co., London; U. Hoepli, Milano [Milan]; Gust. E.</source><publisher-name>Schechert</publisher-name>, <publisher-loc>New York; Charles Klincksieck, Paris</publisher-loc>, <size units="page">374 pp</size>. <ext-link xlink:href="10.5962/bhl.title.327" ext-link-type="doi" xlink:type="simple">https://doi.org/10.5962/bhl.title.327</ext-link></mixed-citation></ref><ref id="B30"><mixed-citation xmlns:xlink="http://www.w3.org/1999/xlink" xlink:type="simple"><person-group><name name-style="western"><surname>Engler</surname><given-names>A</given-names></name><name name-style="western"><surname>Prantl</surname><given-names>K</given-names></name></person-group> (<year>1894</year>) Die natürlichen Pflanzenfamilien nebst ihren Gattungen und wichtigeren Arten insbesondere den Nutzpflanzen, bearbeitet unter Mitwirkung zahlreicher hervorragender Fachgelehrten. Teil III. Abteilung 3. Lieferung 104. Wilhelm Engelmann, Leipzig, 353–396. <ext-link xlink:href="10.5962/bhl.title.4635" ext-link-type="doi" xlink:type="simple">https://doi.org/10.5962/bhl.title.4635</ext-link></mixed-citation></ref><ref id="B20"><mixed-citation xmlns:xlink="http://www.w3.org/1999/xlink" xlink:type="simple"><person-group><name name-style="western"><surname>Colla</surname><given-names>LA</given-names></name></person-group> (<year>1834</year>) <source>Herbarium Pedemontanum juxta methodum naturalem dispositum additis nonnullis stirpibus exoticis ad universos ejusdem methodi ordines exhibendos; Vol. II. Sistens Calycifloras ad Umbelliferas.</source><publisher-name>Ex Typis Regiis</publisher-name>, <publisher-loc>Augustae Taurinorum</publisher-loc>, <size units="page">557 pp</size>. <ext-link xlink:href="10.5962/bhl.title.44905" ext-link-type="doi" xlink:type="simple">https://doi.org/10.5962/bhl.title.44905</ext-link></mixed-citation></ref><ref id="B94"><mixed-citation xmlns:xlink="http://www.w3.org/1999/xlink" xlink:type="simple"><person-group><name name-style="western"><surname>Turland</surname><given-names>NJ</given-names></name><name name-style="western"><surname>Wiersema</surname><given-names>JH</given-names></name><name name-style="western"><surname>Barrie</surname><given-names>FR</given-names></name><name name-style="western"><surname>Greuter</surname><given-names>W</given-names></name><name name-style="western"><surname>Hawksworth</surname><given-names>DL</given-names></name><name name-style="western"><surname>Herendeen</surname><given-names>PS</given-names></name><etal/></person-group> (<year>2018</year>) International Code of Nomenclature for algae, fungi, and plants (Shenzhen Code) adopted by the Nineteenth International Botanical Congress Shenzhen, China, July 2017. Regnum Vegetabile 159. Koeltz Botanical Books, Glashütten. <ext-link xlink:href="10.12705/Code.2018" ext-link-type="doi" xlink:type="simple">https://doi.org/10.12705/Code.2018</ext-link></mixed-citation></ref><ref id="B58"><mixed-citation xmlns:xlink="http://www.w3.org/1999/xlink" xlink:type="simple"><person-group><name name-style="western"><surname>Martins</surname><given-names>MV</given-names></name><name name-style="western"><surname>Tozzi</surname><given-names>AMGA</given-names></name></person-group> (<year>2015</year>) <article-title>Proposal to conserve the name <italic><tp:taxon-name><tp:taxon-name-part taxon-name-part-type="genus">Erythrina</tp:taxon-name-part><tp:taxon-name-part taxon-name-part-type="species">falcata</tp:taxon-name-part></tp:taxon-name></italic> against <italic><tp:taxon-name><tp:taxon-name-part taxon-name-part-type="genus">E.</tp:taxon-name-part><tp:taxon-name-part taxon-name-part-type="species">martii</tp:taxon-name-part></tp:taxon-name></italic> (<tp:taxon-name><tp:taxon-name-part taxon-name-part-type="family">Leguminosae</tp:taxon-name-part></tp:taxon-name>: <tp:taxon-name><tp:taxon-name-part taxon-name-part-type="subfamily">Papilionoideae</tp:taxon-name-part></tp:taxon-name>).</article-title><source>Taxon</source><volume>64</volume>(<issue>2</issue>): <fpage>390</fpage>. <ext-link xlink:href="10.12705/642.23" ext-link-type="doi" xlink:type="simple">https://doi.org/10.12705/642.23</ext-link></mixed-citation></ref><ref id="B2"><mixed-citation xmlns:xlink="http://www.w3.org/1999/xlink" xlink:type="simple"><person-group><name name-style="western"><surname>Applequist</surname><given-names>WL</given-names></name></person-group> (<year>2016</year>) <article-title>Report of the Nomenclature Committee for Vascular Plants: 67.</article-title><source>Taxon</source><volume>65</volume>(<issue>1</issue>): <fpage>169</fpage>–<lpage>182</lpage>. <ext-link xlink:href="10.12705/651.15" ext-link-type="doi" xlink:type="simple">https://doi.org/10.12705/651.15</ext-link></mixed-citation></ref><ref id="B93"><mixed-citation xmlns:xlink="http://www.w3.org/1999/xlink" xlink:type="simple"><person-group><name name-style="western"><surname>Turland</surname><given-names>NJ</given-names></name><name name-style="western"><surname>Wiersema</surname><given-names>JH</given-names></name><name name-style="western"><surname>Monro</surname><given-names>AM</given-names></name><name name-style="western"><surname>Deng</surname><given-names>Y-F</given-names></name><name name-style="western"><surname>Zhang</surname><given-names>L</given-names></name></person-group> (<year>2017</year>) <article-title>XIX International Botanical Congress: Report of Congress action on nomenclature proposals.</article-title><source>Taxon</source><volume>66</volume>(<issue>5</issue>): <fpage>1234</fpage>–<lpage>1245</lpage>. <ext-link xlink:href="10.12705/665.16" ext-link-type="doi" xlink:type="simple">https://doi.org/10.12705/665.16</ext-link></mixed-citation></ref><ref id="B103"><mixed-citation xmlns:xlink="http://www.w3.org/1999/xlink" xlink:type="simple"><person-group><name name-style="western"><surname>Wilson</surname><given-names>KL</given-names></name></person-group> (<year>2017</year>) <article-title>Report of the General Committee: 17.</article-title><source>Taxon</source><volume>66</volume>(<issue>2</issue>): <fpage>478</fpage>–<lpage>480</lpage>. <ext-link xlink:href="10.12705/662.13" ext-link-type="doi" xlink:type="simple">https://doi.org/10.12705/662.13</ext-link></mixed-citation></ref><ref id="B79"><mixed-citation xmlns:xlink="http://www.w3.org/1999/xlink" xlink:type="simple"><person-group><name name-style="western"><surname>Spegazzini</surname><given-names>C</given-names></name><name name-style="western"><surname>Girola</surname><given-names>CD</given-names></name></person-group> (<year>1910</year>) <article-title>Catálogo Descriptivo de las Maderas que se exhibieron en la Exposición Internacional de Agricultura de 1910.</article-title><source>Anales de la Sociedad Rural Argentina</source><volume>44</volume>: <fpage>323</fpage>–<lpage>413</lpage>.</mixed-citation></ref><ref id="B56"><mixed-citation xmlns:xlink="http://www.w3.org/1999/xlink" xlink:type="simple"><person-group><name name-style="western"><surname>Lozano</surname><given-names>EC</given-names></name><name name-style="western"><surname>Zapater</surname><given-names>MA</given-names></name></person-group> (<year>2010</year>) <article-title>El género <italic><tp:taxon-name><tp:taxon-name-part taxon-name-part-type="genus">Erythrina</tp:taxon-name-part></tp:taxon-name></italic> (<tp:taxon-name><tp:taxon-name-part taxon-name-part-type="family">Leguminosae</tp:taxon-name-part></tp:taxon-name>) en Argentina.</article-title><source>Darwiniana</source><volume>48</volume>(<issue>2</issue>): <fpage>179</fpage>–<lpage>200</lpage>. <ext-link xlink:href="https://www.redalyc.org/articulo.oa?id=66919229005" ext-link-type="uri" xlink:type="simple">https://www.redalyc.org/articulo.oa?id=66919229005</ext-link></mixed-citation></ref><ref id="B34"><mixed-citation xmlns:xlink="http://www.w3.org/1999/xlink" xlink:type="simple"><person-group><name name-style="western"><surname>Gutiérrez</surname><given-names>DG</given-names></name><name name-style="western"><surname>Katinas</surname><given-names>L</given-names></name><name name-style="western"><surname>Torres Robles</surname><given-names>SS</given-names></name></person-group> (<year>2002</year>) <article-title>Material tipo de Carlos L. Spegazzini en el herbario del Museo de La Plata (LP), Argentina. II: <tp:taxon-name><tp:taxon-name-part taxon-name-part-type="family">Fabaceae</tp:taxon-name-part></tp:taxon-name>.</article-title><source>Darwiniana</source><volume>40</volume>(<issue>1–4</issue>): <fpage>77</fpage>–<lpage>101</lpage>.</mixed-citation></ref><ref id="B15"><mixed-citation xmlns:xlink="http://www.w3.org/1999/xlink" xlink:type="simple"><person-group><name name-style="western"><surname>Carvalho</surname><given-names>PER</given-names></name></person-group> (<year>2003</year>) <source>Espécies arbóreas brasileiras, Vol. 1.</source><publisher-name>Embrapa Informação Tecnológica</publisher-name>, <publisher-loc>Brasília, Distrito Federal</publisher-loc>, <size units="page">1039 pp</size>. <ext-link xlink:href="https://www.alice.cnptia.embrapa.br/handle/doc/305634" ext-link-type="uri" xlink:type="simple">https://www.alice.cnptia.embrapa.br/handle/doc/305634</ext-link></mixed-citation></ref></ref-list></tp:taxon-treatment>
