# Supplementary material for: ﻿Erythrina L. (Phaseoleae, Papilionoideae, Leguminosae) of Brazil: an updated nomenclatural treatment with notes on etymology and vernacular names
Source: PhytoKeys. 2023 Sep 4;232:1–43. doi: 10.3897/phytokeys.232.101105 (PMC10495828; doi:10.3897/phytokeys.232.101105)
Supplement: XML Treatment for Erythrina fusca [file phytokeys.232.101105-treatment8.xml]

<!DOCTYPE tp:taxon-treatment
  PUBLIC "-//TaxonX//DTD Taxonomic Treatment Publishing DTD v0 20100105//EN" "tax-treatment-NSO.dtd">
<tp:taxon-treatment xmlns:tp="http://www.plazi.org/taxpub"><tp:treatment-meta><kwd-group><label>Taxon classification</label><kwd>
                  <named-content content-type="kingdom">Plantae</named-content>
                </kwd><kwd>
                  <named-content content-type="order">Fabales</named-content>
                </kwd><kwd>
                  <named-content content-type="family">Fabaceae</named-content>
                </kwd></kwd-group><mixed-citation publication-type="journal"><person-group><name><surname>Guedes-Oliveira</surname><given-names>Ramon</given-names></name><name><surname>Fortuna-Perez</surname><given-names>Ana Paula</given-names></name><name><surname>Pederneiras</surname><given-names>Leandro Cardoso</given-names></name><name><surname>Mansano</surname><given-names>Vidal de Freitas</given-names></name></person-group><article-title>﻿<italic><tp:taxon-name><tp:taxon-name-part taxon-name-part-type="genus" reg="Erythrina">Erythrina</tp:taxon-name-part></tp:taxon-name></italic> L. (Phaseoleae, <tp:taxon-name><tp:taxon-name-part taxon-name-part-type="subfamily">Papilionoideae</tp:taxon-name-part></tp:taxon-name>, <tp:taxon-name><tp:taxon-name-part taxon-name-part-type="family">Leguminosae</tp:taxon-name-part></tp:taxon-name>) of Brazil: an updated nomenclatural treatment with notes on etymology and vernacular names</article-title><source>PhytoKeys</source><day>04</day><month>09</month><year>2023</year><volume>232</volume><fpage>1</fpage><lpage>43</lpage><pub-id pub-id-type="doi">10.3897/phytokeys.232.101105</pub-id></mixed-citation></tp:treatment-meta><tp:nomenclature><label>﻿4.</label><tp:taxon-name>
                <object-id xmlns:xlink="http://www.w3.org/1999/xlink" content-type="arpha" xlink:type="simple">8B72711F-F208-5B46-90F6-0E4E8AEAA7DE</object-id>
                <tp:taxon-name-part taxon-name-part-type="genus" reg="Erythrina">Erythrina</tp:taxon-name-part>
                <tp:taxon-name-part taxon-name-part-type="species" reg="fusca">fusca</tp:taxon-name-part>
              </tp:taxon-name><tp:taxon-authority>Lour., Fl. Cochinch. 2: 427. 1790, based on “ Gelala Aquatica” Rumph., Herb. Amboin. 2: 235. 1741.</tp:taxon-authority><xref ref-type="fig" rid="F4">Fig. 4</xref><tp:nomenclature-citation-list><tp:nomenclature-citation><tp:taxon-name>
                    <tp:taxon-name-part taxon-name-part-type="status">≡</tp:taxon-name-part>
                    <tp:taxon-name-part taxon-name-part-type="genus" reg="Corallodendron">Corallodendron</tp:taxon-name-part>
                    <tp:taxon-name-part taxon-name-part-type="species" reg="fuscum">fuscum</tp:taxon-name-part>
                  </tp:taxon-name><comment> (Lour.) Kuntze, Revis. Gen. Pl. 1: <ext-link xmlns:xlink="http://www.w3.org/1999/xlink" xlink:href="https://www.biodiversitylibrary.org/page/127632" ext-link-type="uri" xlink:type="simple">172</ext-link>. 1891. </comment></tp:nomenclature-citation><tp:nomenclature-citation><tp:taxon-name>
                    <tp:taxon-name-part taxon-name-part-type="status">=</tp:taxon-name-part>
                    <tp:taxon-name-part taxon-name-part-type="genus" reg="Erythrina">Erythrina</tp:taxon-name-part>
                    <tp:taxon-name-part taxon-name-part-type="species" reg="glauca">glauca</tp:taxon-name-part>
                  </tp:taxon-name><comment> Willd., Neue Schriften Ges. Naturf. Freunde Berlin 3: <ext-link xmlns:xlink="http://www.w3.org/1999/xlink" xlink:href="http://ds.ub.uni-bielefeld.de/viewer/image/1938305_003/441/" ext-link-type="uri" xlink:type="simple">428</ext-link>. 1801. Type: Venezuela. Caracas: s.loc., s.d., <italic>Hoffmannsegg s.n.</italic> (lectotype, designated here: B [<ext-link xmlns:xlink="http://www.w3.org/1999/xlink" xlink:href="https://herbarium.bgbm.org/object/BW13101010" ext-link-type="uri" xlink:type="simple">B-W13101-010</ext-link>]). (1) </comment></tp:nomenclature-citation><tp:nomenclature-citation><tp:taxon-name>
                    <tp:taxon-name-part taxon-name-part-type="status">≡</tp:taxon-name-part>
                    <tp:taxon-name-part taxon-name-part-type="genus" reg="Duchassaingia">Duchassaingia</tp:taxon-name-part>
                    <tp:taxon-name-part taxon-name-part-type="species" reg="glauca">glauca</tp:taxon-name-part>
                  </tp:taxon-name><comment> (Willd.) Walp., in Duchassaing and Walpers, Linnaea 23(=7): <ext-link xmlns:xlink="http://www.w3.org/1999/xlink" xlink:href="https://www.biodiversitylibrary.org/page/35415001" ext-link-type="uri" xlink:type="simple">742</ext-link>. 1851. </comment></tp:nomenclature-citation><tp:nomenclature-citation><tp:taxon-name>
                    <tp:taxon-name-part taxon-name-part-type="status">≡</tp:taxon-name-part>
                    <tp:taxon-name-part taxon-name-part-type="genus" reg="Corallodendron">Corallodendron</tp:taxon-name-part>
                    <tp:taxon-name-part taxon-name-part-type="species" reg="glaucum">glaucum</tp:taxon-name-part>
                  </tp:taxon-name><comment> (Willd.) Kuntze, Revis. Gen. Pl. 1: <ext-link xmlns:xlink="http://www.w3.org/1999/xlink" xlink:href="https://www.biodiversitylibrary.org/page/127632" ext-link-type="uri" xlink:type="simple">172</ext-link>. 1891. </comment></tp:nomenclature-citation><tp:nomenclature-citation><tp:taxon-name>
                    <tp:taxon-name-part taxon-name-part-type="status">=</tp:taxon-name-part>
                    <tp:taxon-name-part taxon-name-part-type="genus" reg="Erythrina">Erythrina</tp:taxon-name-part>
                    <tp:taxon-name-part taxon-name-part-type="species" reg="ovalifolia">ovalifolia</tp:taxon-name-part>
                  </tp:taxon-name><comment> Roxb., Hort. Bengal.: <ext-link xmlns:xlink="http://www.w3.org/1999/xlink" xlink:href="https://www.biodiversitylibrary.org/page/46014375" ext-link-type="uri" xlink:type="simple">53</ext-link>. 1814, nom. nud.; Fl. Ind. 3: <ext-link xmlns:xlink="http://www.w3.org/1999/xlink" xlink:href="https://www.biodiversitylibrary.org/page/6144939" ext-link-type="uri" xlink:type="simple">254</ext-link>. 1832. Type: India. West Bengal: a scarce tree about Calcutta, s.d., s.leg., s.n. (lectotype, designated here: illustration in <xref ref-type="bibr" rid="B101">Wight 1839</xref>, tab. <ext-link xmlns:xlink="http://www.w3.org/1999/xlink" xlink:href="https://www.biodiversitylibrary.org/page/780736" ext-link-type="uri" xlink:type="simple">247</ext-link>). (2) </comment></tp:nomenclature-citation><tp:nomenclature-citation><tp:taxon-name>
                    <tp:taxon-name-part taxon-name-part-type="status">≡</tp:taxon-name-part>
                    <tp:taxon-name-part taxon-name-part-type="genus" reg="Duchassaingia">Duchassaingia</tp:taxon-name-part>
                    <tp:taxon-name-part taxon-name-part-type="species" reg="ovalifolia">ovalifolia</tp:taxon-name-part>
                  </tp:taxon-name><comment> (Roxb.) Walp., in Duchassaing and Walpers, Linnaea 23(=7): <ext-link xmlns:xlink="http://www.w3.org/1999/xlink" xlink:href="https://www.biodiversitylibrary.org/page/35415001" ext-link-type="uri" xlink:type="simple">742</ext-link>. 1851. </comment></tp:nomenclature-citation><tp:nomenclature-citation><tp:taxon-name>
                    <tp:taxon-name-part taxon-name-part-type="status">=</tp:taxon-name-part>
                    <tp:taxon-name-part taxon-name-part-type="genus" reg="Erythrina">Erythrina</tp:taxon-name-part>
                    <tp:taxon-name-part taxon-name-part-type="species" reg="patens">patens</tp:taxon-name-part>
                  </tp:taxon-name><comment> Moc. &amp; Sessé ex DC., Prodr. 2: <ext-link xmlns:xlink="http://www.w3.org/1999/xlink" xlink:href="https://www.biodiversitylibrary.org/page/153720" ext-link-type="uri" xlink:type="simple">414</ext-link>. 1825; A.DC., Calques Fl. Mexique 2: <ext-link xmlns:xlink="http://www.w3.org/1999/xlink" xlink:href="https://www.biodiversitylibrary.org/page/46260267" ext-link-type="uri" xlink:type="simple">tab. 255</ext-link>. 1874. Type: [the Caribbean?]. s.loc., s.d., <italic>Sessé et al. 3693</italic> (lectotype, designated by <xref ref-type="bibr" rid="B44">Krukoff and Barneby 1974</xref>, pg. 340 [first-step]; and here [second-step]: MA [<ext-link xmlns:xlink="http://www.w3.org/1999/xlink" xlink:href="https://plants.jstor.org/stable/10.5555/al.ap.specimen.ma601534" ext-link-type="uri" xlink:type="simple">MA601534</ext-link>]; isolectotypes: MA [<ext-link xmlns:xlink="http://www.w3.org/1999/xlink" xlink:href="https://plants.jstor.org/stable/10.5555/al.ap.specimen.ma601535" ext-link-type="uri" xlink:type="simple">MA601535</ext-link>, <ext-link xmlns:xlink="http://www.w3.org/1999/xlink" xlink:href="https://plants.jstor.org/stable/10.5555/al.ap.specimen.ma601536" ext-link-type="uri" xlink:type="simple">MA601536</ext-link>]). (3) </comment></tp:nomenclature-citation><tp:nomenclature-citation><tp:taxon-name>
                    <tp:taxon-name-part taxon-name-part-type="status">≡</tp:taxon-name-part>
                    <tp:taxon-name-part taxon-name-part-type="genus" reg="Corallodendron">Corallodendron</tp:taxon-name-part>
                    <tp:taxon-name-part taxon-name-part-type="species" reg="patens">patens</tp:taxon-name-part>
                  </tp:taxon-name><comment> (Moc. &amp; Sessé ex DC.) Kuntze, Revis. Gen. Pl. 1: <ext-link xmlns:xlink="http://www.w3.org/1999/xlink" xlink:href="https://www.biodiversitylibrary.org/page/127633" ext-link-type="uri" xlink:type="simple">173</ext-link>. 1891. </comment></tp:nomenclature-citation><tp:nomenclature-citation><tp:taxon-name>
                    <tp:taxon-name-part taxon-name-part-type="status">=</tp:taxon-name-part>
                    <tp:taxon-name-part taxon-name-part-type="genus" reg="Erythrina">Erythrina</tp:taxon-name-part>
                    <tp:taxon-name-part taxon-name-part-type="species" reg="caffra">caffra</tp:taxon-name-part>
                  </tp:taxon-name><comment> Blanco, Fl. Filip. 2: <ext-link xmlns:xlink="http://www.w3.org/1999/xlink" xlink:href="https://bibdigital.rjb.csic.es/viewer/9991/?offset=#page=457&amp;viewer=picture&amp;o=bookmark&amp;n=0&amp;q=" ext-link-type="uri" xlink:type="simple">394</ext-link>. 1845, nom. superf. et illeg., non Thunb., Prodr. Fl. Cap. 2: <ext-link xmlns:xlink="http://www.w3.org/1999/xlink" xlink:href="https://www.biodiversitylibrary.org/page/3586528" ext-link-type="uri" xlink:type="simple">121</ext-link>. 1800. Type: Philippines. s.loc., s.d., s.leg., s.n. (lectotype, designated by <xref ref-type="bibr" rid="B59">Martins and Tozzi 2018</xref>, pg. <ext-link xmlns:xlink="http://www.w3.org/1999/xlink" xlink:href="10.3159/TORREY-D-18-00003.1" ext-link-type="doi" xlink:type="simple">399</ext-link>: illustration in Blanco et al. [1883?], tab. [<ext-link xmlns:xlink="http://www.w3.org/1999/xlink" xlink:href="https://bibdigital.rjb.csic.es/viewer/9471/?offset=#page=92&amp;viewer=picture&amp;o=search&amp;n=0&amp;q=" ext-link-type="uri" xlink:type="simple">526?</ext-link>]). (4) </comment></tp:nomenclature-citation><tp:nomenclature-citation><tp:taxon-name>
                    <tp:taxon-name-part taxon-name-part-type="status">=</tp:taxon-name-part>
                    <tp:taxon-name-part taxon-name-part-type="genus" reg="Erythrina">Erythrina</tp:taxon-name-part>
                    <tp:taxon-name-part taxon-name-part-type="species" reg="ovalifolia">ovalifolia</tp:taxon-name-part>
                    <tp:taxon-name-part taxon-name-part-type="authority">Roxb.</tp:taxon-name-part>
                    <tp:taxon-name-part taxon-name-part-type="infraspecific-rank">var.</tp:taxon-name-part>
                    <tp:taxon-name-part taxon-name-part-type="variety" reg="inermis">inermis</tp:taxon-name-part>
                  </tp:taxon-name><comment> Pulle, Nova Guinea 8(2): <ext-link xmlns:xlink="http://www.w3.org/1999/xlink" xlink:href="https://www.biodiversitylibrary.org/page/11445251" ext-link-type="uri" xlink:type="simple">651</ext-link>. 1912. Type: Indonesia. Western New Guinea: “am Noord-Fluss in einem verlassenem Dorfe”, 4 September 1909, <italic>Römer 28</italic> (holotype: L [<ext-link xmlns:xlink="http://www.w3.org/1999/xlink" xlink:href="https://data.biodiversitydata.nl/naturalis/specimen/L 0018975" ext-link-type="uri" xlink:type="simple">L 0018975</ext-link>, sheet I; <ext-link xmlns:xlink="http://www.w3.org/1999/xlink" xlink:href="https://data.biodiversitydata.nl/naturalis/specimen/L 0018976" ext-link-type="uri" xlink:type="simple">L 0018976</ext-link>, sheet II]). syn. nov. (5) </comment></tp:nomenclature-citation><tp:nomenclature-citation><tp:taxon-name>
                    <tp:taxon-name-part taxon-name-part-type="status">=</tp:taxon-name-part>
                    <tp:taxon-name-part taxon-name-part-type="genus" reg="Erythrina">Erythrina</tp:taxon-name-part>
                    <tp:taxon-name-part taxon-name-part-type="species" reg="fusca">fusca</tp:taxon-name-part>
                    <tp:taxon-name-part taxon-name-part-type="authority">Lour.</tp:taxon-name-part>
                    <tp:taxon-name-part taxon-name-part-type="infraspecific-rank">var.</tp:taxon-name-part>
                    <tp:taxon-name-part taxon-name-part-type="variety" reg="inermis">inermis</tp:taxon-name-part>
                  </tp:taxon-name><comment> Rock, Legum. Pl. Hawaii: <ext-link xmlns:xlink="http://www.w3.org/1999/xlink" xlink:href="https://babel.hathitrust.org/cgi/pt?id=coo.31924001818669&amp;view=1up&amp;seq=206" ext-link-type="uri" xlink:type="simple">188</ext-link>. 1920. Type: U.S.A. Hawaii, Honolulu: in cultivation on Anapuni Street, s.d., s.leg., s.n. (lectotype, designated here: illustration in <xref ref-type="bibr" rid="B74">Rock 1920</xref>, tab. <ext-link xmlns:xlink="http://www.w3.org/1999/xlink" xlink:href="https://babel.hathitrust.org/cgi/pt?id=coo.31924001818669&amp;view=1up&amp;seq=206" ext-link-type="uri" xlink:type="simple">77</ext-link>). (6) </comment></tp:nomenclature-citation></tp:nomenclature-citation-list></tp:nomenclature><tp:treatment-sec sec-type="type material" id="SECID0E2XAI"><title>Type material.</title><p><bold>Indonesia.</bold> “In Amboina raro occurrit. Arborescens in Lariqua &amp; Hitoe, longa vero ſeu fruteſcens juxta ripas fluminis Elephantis, ubique non longe a mari. Magna vero copia reperitur in Java, Baleya, Borneo &amp; Sumatra, uti &amp; modicum in Ceramæ ora Orientali”, s.d., s.leg., s.n. (lectotype, designated by <xref ref-type="bibr" rid="B59">Martins and Tozzi 2018</xref>, pg. <ext-link xmlns:xlink="http://www.w3.org/1999/xlink" xlink:href="10.3159/TORREY-D-18-00003.1" ext-link-type="doi" xlink:type="simple">399</ext-link>: illustration in <xref ref-type="bibr" rid="B77">Rumphius 1741</xref>, tab. <ext-link xmlns:xlink="http://www.w3.org/1999/xlink" xlink:href="https://www.biodiversitylibrary.org/page/187502" ext-link-type="uri" xlink:type="simple">78</ext-link>).</p></tp:treatment-sec><tp:treatment-sec sec-type="notes" id="SECID0EVYAI"><title>Notes.</title><p><xref ref-type="bibr" rid="B77">Rumphius (1741)</xref> published descriptions and illustrations of three species from Ambon Island (Indonesia) that he called “<italic>Gelala</italic>”, before Linnaeus’ binomial system. Then, <xref ref-type="bibr" rid="B55">Loureiro (1790)</xref> published <italic><tp:taxon-name><tp:taxon-name-part taxon-name-part-type="genus" reg="Erythrina">E.</tp:taxon-name-part><tp:taxon-name-part taxon-name-part-type="species" reg="fusca">fusca</tp:taxon-name-part></tp:taxon-name></italic> from Vietnam mentioning the name “<italic>Gelala Aquatica</italic>” as a synonym, and Rumphius’ illustration was correctly designated by <xref ref-type="bibr" rid="B59">Martins and Tozzi (2018)</xref> as the lectotype of the name (Fig. <xref ref-type="fig" rid="F4">4</xref>). <xref ref-type="bibr" rid="B45">Kuntze (1891)</xref> published <italic><tp:taxon-name><tp:taxon-name-part taxon-name-part-type="genus" reg="Corallodendron">Corallodendron</tp:taxon-name-part></tp:taxon-name></italic> mentioning <italic><tp:taxon-name><tp:taxon-name-part taxon-name-part-type="genus" reg="Erythrina">E.</tp:taxon-name-part><tp:taxon-name-part taxon-name-part-type="species" reg="fusca">fusca</tp:taxon-name-part></tp:taxon-name></italic> as a synonym of <italic><tp:taxon-name><tp:taxon-name-part taxon-name-part-type="genus" reg="Corallodendron">C.</tp:taxon-name-part><tp:taxon-name-part taxon-name-part-type="species" reg="fuscum">fuscum</tp:taxon-name-part></tp:taxon-name></italic>, but the genus was later synonymized under <italic><tp:taxon-name><tp:taxon-name-part taxon-name-part-type="genus" reg="Erythrina">Erythrina</tp:taxon-name-part></tp:taxon-name></italic> in <xref ref-type="bibr" rid="B30">Engler and Prantl (1894)</xref>.</p><fig id="F4" position="float" orientation="portrait"><object-id xmlns:xlink="http://www.w3.org/1999/xlink" content-type="doi" xlink:type="simple">10.3897/phytokeys.232.101105.figure4</object-id><object-id xmlns:xlink="http://www.w3.org/1999/xlink" content-type="arpha" xlink:type="simple">84D7E583-BD23-58BF-9AF2-5A4014A0751F</object-id><label>Figure 4.</label><caption><p>Lectotype of <italic><tp:taxon-name><tp:taxon-name-part taxon-name-part-type="genus" reg="Erythrina">Erythrina</tp:taxon-name-part><tp:taxon-name-part taxon-name-part-type="species" reg="fusca">fusca</tp:taxon-name-part></tp:taxon-name></italic> Lour. (1790: <ext-link xmlns:xlink="http://www.w3.org/1999/xlink" xlink:href="https://www.biodiversitylibrary.org/page/654120" ext-link-type="uri" xlink:type="simple">427</ext-link>), designated by <xref ref-type="bibr" rid="B59">Martins and Tozzi (2018</xref>: <ext-link xmlns:xlink="http://www.w3.org/1999/xlink" xlink:href="10.3159/TORREY-D-18-00003.1" ext-link-type="doi" xlink:type="simple">399</ext-link>). Source: Missouri Botanical Garden – Peter H. Raven Library via Biodiversity Heritage Library, available at <ext-link xmlns:xlink="http://www.w3.org/1999/xlink" xlink:href="https://www.biodiversitylibrary.org/page/187502" ext-link-type="uri" xlink:type="simple">https://www.biodiversitylibrary.org/page/187502</ext-link>.</p></caption><graphic xmlns:xlink="http://www.w3.org/1999/xlink" xlink:href="phytokeys-232-001_article-101105__-g004.jpg" position="float" orientation="portrait" xlink:type="simple" id="oo_900987.jpg"><uri content-type="original_file" xlink:type="simple">https://binary.pensoft.net/fig/900987</uri></graphic></fig><p>(1) <xref ref-type="bibr" rid="B102">Willdenow (1801)</xref> published <italic><tp:taxon-name><tp:taxon-name-part taxon-name-part-type="genus" reg="Erythrina">E.</tp:taxon-name-part><tp:taxon-name-part taxon-name-part-type="species" reg="glauca">glauca</tp:taxon-name-part></tp:taxon-name></italic> from Caracas (Venezuela), but did not mention any type specimen. A collection from Caracas labeled as <italic><tp:taxon-name><tp:taxon-name-part taxon-name-part-type="genus" reg="Erythrina">E.</tp:taxon-name-part><tp:taxon-name-part taxon-name-part-type="species" reg="glauca">glauca</tp:taxon-name-part></tp:taxon-name></italic> was found in Willdenow’s type specimens’ section in herbarium B with the same description given by him, and it was thus designated here as the lectotype. The name has been considered a synonym of <italic><tp:taxon-name><tp:taxon-name-part taxon-name-part-type="genus" reg="Erythrina">E.</tp:taxon-name-part><tp:taxon-name-part taxon-name-part-type="species" reg="fusca">fusca</tp:taxon-name-part></tp:taxon-name></italic> since <xref ref-type="bibr" rid="B44">Krukoff and Barneby (1974)</xref>. Walpers (1851, not 1850) published <italic><tp:taxon-name><tp:taxon-name-part taxon-name-part-type="genus" reg="Duchassaingia">Duchassaingia</tp:taxon-name-part></tp:taxon-name></italic> mentioning <italic><tp:taxon-name><tp:taxon-name-part taxon-name-part-type="genus" reg="Erythrina">E.</tp:taxon-name-part><tp:taxon-name-part taxon-name-part-type="species" reg="glauca">glauca</tp:taxon-name-part></tp:taxon-name></italic> as a synonym of <italic><tp:taxon-name><tp:taxon-name-part taxon-name-part-type="genus" reg="Duchassaingia">D.</tp:taxon-name-part><tp:taxon-name-part taxon-name-part-type="species" reg="glauca">glauca</tp:taxon-name-part></tp:taxon-name></italic>, but the genus was later synonymized under <italic><tp:taxon-name><tp:taxon-name-part taxon-name-part-type="genus" reg="Erythrina">Erythrina</tp:taxon-name-part></tp:taxon-name></italic> in <xref ref-type="bibr" rid="B30">Engler and Prantl (1894)</xref>. <xref ref-type="bibr" rid="B45">Kuntze (1891)</xref> published <italic><tp:taxon-name><tp:taxon-name-part taxon-name-part-type="genus" reg="Corallodendron">Corallodendron</tp:taxon-name-part></tp:taxon-name></italic>, mentioning <italic><tp:taxon-name><tp:taxon-name-part taxon-name-part-type="genus" reg="Erythrina">E.</tp:taxon-name-part><tp:taxon-name-part taxon-name-part-type="species" reg="glauca">glauca</tp:taxon-name-part></tp:taxon-name></italic> as a synonym of <italic><tp:taxon-name><tp:taxon-name-part taxon-name-part-type="genus" reg="Corallodendron">C.</tp:taxon-name-part><tp:taxon-name-part taxon-name-part-type="species" reg="glaucum">glaucum</tp:taxon-name-part></tp:taxon-name></italic>, but the genus was also synonymized into <italic><tp:taxon-name><tp:taxon-name-part taxon-name-part-type="genus" reg="Erythrina">Erythrina</tp:taxon-name-part></tp:taxon-name></italic> in <xref ref-type="bibr" rid="B30">Engler and Prantl (1894)</xref>. Additional material: F (<ext-link xmlns:xlink="http://www.w3.org/1999/xlink" xlink:href="https://collections-botany.fieldmuseum.org/catalogue/212578" ext-link-type="uri" xlink:type="simple">neg. 2372</ext-link>, photo of B-W13101-010), IAN (<ext-link xmlns:xlink="http://www.w3.org/1999/xlink" xlink:href="https://specieslink.net/search/" ext-link-type="uri" xlink:type="simple">IAN001757</ext-link>, photo of F neg. 2372).</p><p>(2) <xref ref-type="bibr" rid="B75">Roxburgh (1814)</xref> mentioned <italic><tp:taxon-name><tp:taxon-name-part taxon-name-part-type="genus" reg="Erythrina">E.</tp:taxon-name-part><tp:taxon-name-part taxon-name-part-type="species" reg="ovalifolia">ovalifolia</tp:taxon-name-part></tp:taxon-name></italic> from India, but did not describe the species, so this name was first considered a <italic>nomen nudum</italic>. However, he fully described the species in Flora Indica (<xref ref-type="bibr" rid="B76">Roxburgh 1832</xref>), although no type specimen was assigned. <xref ref-type="bibr" rid="B101">Wight (1839</xref>, not 1840) published a redrawing of Roxburgh’s unpublished plates of species described in 1832, and his illustration for <italic><tp:taxon-name><tp:taxon-name-part taxon-name-part-type="genus" reg="Erythrina">E.</tp:taxon-name-part><tp:taxon-name-part taxon-name-part-type="species" reg="ovalifolia">ovalifolia</tp:taxon-name-part></tp:taxon-name></italic> was designated here as the lectotype. The name has been considered a synonym of <italic><tp:taxon-name><tp:taxon-name-part taxon-name-part-type="genus" reg="Erythrina">E.</tp:taxon-name-part><tp:taxon-name-part taxon-name-part-type="species" reg="fusca">fusca</tp:taxon-name-part></tp:taxon-name></italic> since <xref ref-type="bibr" rid="B44">Krukoff and Barneby (1974)</xref>. Walpers (1851, not 1850) published <italic><tp:taxon-name><tp:taxon-name-part taxon-name-part-type="genus" reg="Duchassaingia">Duchassaingia</tp:taxon-name-part></tp:taxon-name></italic> mentioning <italic><tp:taxon-name><tp:taxon-name-part taxon-name-part-type="genus" reg="Erythrina">E.</tp:taxon-name-part><tp:taxon-name-part taxon-name-part-type="species" reg="ovalifolia">ovalifolia</tp:taxon-name-part></tp:taxon-name></italic> as a synonym of <italic><tp:taxon-name><tp:taxon-name-part taxon-name-part-type="genus" reg="Duchassaingia">D.</tp:taxon-name-part><tp:taxon-name-part taxon-name-part-type="species" reg="ovalifolia">ovalifolia</tp:taxon-name-part></tp:taxon-name></italic>, but the genus was later synonymized under <italic><tp:taxon-name><tp:taxon-name-part taxon-name-part-type="genus" reg="Erythrina">Erythrina</tp:taxon-name-part></tp:taxon-name></italic> in <xref ref-type="bibr" rid="B30">Engler and Prantl (1894)</xref>.</p><p>(3) <xref ref-type="bibr" rid="B22">De Candolle (1825)</xref> published <italic><tp:taxon-name><tp:taxon-name-part taxon-name-part-type="genus" reg="Erythrina">E.</tp:taxon-name-part><tp:taxon-name-part taxon-name-part-type="species" reg="patens">patens</tp:taxon-name-part></tp:taxon-name></italic> based on a plate made by Sessé and Mociño for the Flora Mexicana, later published by Alph. De Candolle (<xref ref-type="bibr" rid="B23">De Candolle 1874</xref>). As stated by <xref ref-type="bibr" rid="B44">Krukoff and Barneby (1974)</xref>, the species does not occur in Mexico and must have been collected somewhere in the Caribbean. The authors mentioned a collection by Sessé, Mociño, Castillo and Maldonado as the type, but did not mention any herbaria. Three exsiccatae of this collection were found in herbarium MA and one of them was designated here as the lectotype, in a second-step lectotypification. <xref ref-type="bibr" rid="B45">Kuntze (1891)</xref> published <italic><tp:taxon-name><tp:taxon-name-part taxon-name-part-type="genus" reg="Corallodendron">Corallodendron</tp:taxon-name-part></tp:taxon-name></italic> mentioning <italic><tp:taxon-name><tp:taxon-name-part taxon-name-part-type="genus" reg="Erythrina">E.</tp:taxon-name-part><tp:taxon-name-part taxon-name-part-type="species" reg="patens">patens</tp:taxon-name-part></tp:taxon-name></italic> as a synonym of <italic><tp:taxon-name><tp:taxon-name-part taxon-name-part-type="genus" reg="Corallodendron">C.</tp:taxon-name-part><tp:taxon-name-part taxon-name-part-type="species" reg="patens">patens</tp:taxon-name-part></tp:taxon-name></italic>, but the genus was later synonymized under <italic><tp:taxon-name><tp:taxon-name-part taxon-name-part-type="genus" reg="Erythrina">Erythrina</tp:taxon-name-part></tp:taxon-name></italic> in <xref ref-type="bibr" rid="B30">Engler and Prantl (1894)</xref>.</p><p>(4) Blanco’s description (<xref ref-type="bibr" rid="B7">Blanco 1845</xref>) of <italic><tp:taxon-name><tp:taxon-name-part taxon-name-part-type="genus" reg="Erythrina">E.</tp:taxon-name-part><tp:taxon-name-part taxon-name-part-type="species" reg="caffra">caffra</tp:taxon-name-part></tp:taxon-name></italic> from the Philippines matches <italic><tp:taxon-name><tp:taxon-name-part taxon-name-part-type="genus" reg="Erythrina">E.</tp:taxon-name-part><tp:taxon-name-part taxon-name-part-type="species" reg="fusca">fusca</tp:taxon-name-part></tp:taxon-name></italic>, but as the name was already validly published by <xref ref-type="bibr" rid="B85">Thunberg (1800)</xref>, Blanco’s publication was considered illegitimate. <xref ref-type="bibr" rid="B59">Martins and Tozzi (2018)</xref> correctly designated his illustration in Flora de Filipinas 3<sup>rd</sup> edn. (Blanco et al. 1883?) as the lectotype, but according to TL-2 (<xref ref-type="bibr" rid="B81">Stafleu 1976</xref>), both its publication date and plate number remain doubtful.</p><p>(5) <xref ref-type="bibr" rid="B71">Pulle (1912)</xref> published the variety <tp:taxon-name><tp:taxon-name-part taxon-name-part-type="genus" reg="Erythrina">E.</tp:taxon-name-part><tp:taxon-name-part taxon-name-part-type="species" reg="ovalifolia">ovalifolia</tp:taxon-name-part><tp:taxon-name-part taxon-name-part-type="infraspecific-rank">var.</tp:taxon-name-part><tp:taxon-name-part taxon-name-part-type="variety" reg="inermis">inermis</tp:taxon-name-part></tp:taxon-name> from Indonesia based only on the absence of spines, a character with well-documented morphological plasticity in <italic><tp:taxon-name><tp:taxon-name-part taxon-name-part-type="genus" reg="Erythrina">Erythrina</tp:taxon-name-part></tp:taxon-name></italic> species (Guedes-Oliveira et al. manuscript in preparation). The exsiccatae found in herbarium L undoubtedly place the name as a synonym of <italic><tp:taxon-name><tp:taxon-name-part taxon-name-part-type="genus" reg="Erythrina">E.</tp:taxon-name-part><tp:taxon-name-part taxon-name-part-type="species" reg="fusca">fusca</tp:taxon-name-part></tp:taxon-name></italic>. The variety was already synonymized in <xref ref-type="bibr" rid="B44">Krukoff and Barneby (1974)</xref>, but as the authors mistakenly cited it as “<tp:taxon-name><tp:taxon-name-part taxon-name-part-type="genus" reg="Erythrina">E.</tp:taxon-name-part><tp:taxon-name-part taxon-name-part-type="species" reg="fusca">fusca</tp:taxon-name-part><tp:taxon-name-part taxon-name-part-type="authority">Lour.</tp:taxon-name-part><tp:taxon-name-part taxon-name-part-type="infraspecific-rank">var</tp:taxon-name-part><tp:taxon-name-part taxon-name-part-type="variety" reg="inermis">inermis</tp:taxon-name-part></tp:taxon-name>”, the correct name is designated here as a new synonym.</p><p>(6) <xref ref-type="bibr" rid="B74">Rock (1920)</xref> published the variety <tp:taxon-name><tp:taxon-name-part taxon-name-part-type="genus" reg="Erythrina">E.</tp:taxon-name-part><tp:taxon-name-part taxon-name-part-type="species" reg="fusca">fusca</tp:taxon-name-part><tp:taxon-name-part taxon-name-part-type="infraspecific-rank">var.</tp:taxon-name-part><tp:taxon-name-part taxon-name-part-type="variety" reg="inermis">inermis</tp:taxon-name-part></tp:taxon-name> from a specimen being cultivated in Hawaii after seeds brought from Manila (the Philippines), based only on the absence of spines, which is a character with well-documented morphological plasticity in <italic><tp:taxon-name><tp:taxon-name-part taxon-name-part-type="genus" reg="Erythrina">Erythrina</tp:taxon-name-part></tp:taxon-name></italic> species (Guedes-Oliveira et al. manuscript in preparation). His photograph was designated here as the lectotype of the name, which has been considered a synonym since <xref ref-type="bibr" rid="B44">Krukoff and Barneby (1974)</xref>.</p></tp:treatment-sec><tp:treatment-sec sec-type="etymology" id="SECID0EUKBI"><title>Etymology.</title><p>The specific epithet “<italic><tp:taxon-name><tp:taxon-name-part taxon-name-part-type="genus" reg="Erythrina"/><tp:taxon-name-part taxon-name-part-type="species" reg="fusca">fusca</tp:taxon-name-part></tp:taxon-name></italic>” is derived from Latin, meaning “dark” or “dusky”, and it was presumably chosen due to the dark-orange color of the petals in some individuals, described as “<italic>fuſco-ruber</italic>” in the protologue of the species. It is important to point out that the color of the petals varies a lot in this species, from shades of light-yellow to dark-orange and even vinaceous-red (Guedes-Oliveira et al. manuscript in preparation).</p></tp:treatment-sec><tp:treatment-sec sec-type="Vernacular names" id="SECID0EGLBI"><title>Vernacular names.</title><p>According to herbaria labels, <italic><tp:taxon-name><tp:taxon-name-part taxon-name-part-type="genus" reg="Erythrina">E.</tp:taxon-name-part><tp:taxon-name-part taxon-name-part-type="species" reg="fusca">fusca</tp:taxon-name-part></tp:taxon-name></italic> is generally known in Brazil as “mulungu”, and also as “alecrim” in the state of <bold>Acre</bold>; “açacurana” (and spelling variations) or “assacu branco” in <bold>Amazonas</bold>; “assacurana” (and spelling variations) in <bold>Amapá</bold>; “eritrina-da-baixa” or “sumaúma” in <bold>Bahia</bold>; “abobinha” or “flor-de-aboboreira” in <bold>Mato Grosso</bold>; “abobreiro” in <bold>Mato Grosso do Sul</bold>; “assacuhy”, “parica” or “pau angico” in <bold>Pará</bold>; and “assacurana” in <bold>Rio de Janeiro</bold>.</p></tp:treatment-sec><ref-list><ref id="B59"><mixed-citation xmlns:xlink="http://www.w3.org/1999/xlink" xlink:type="simple"><person-group><name name-style="western"><surname>Martins</surname><given-names>MV</given-names></name><name name-style="western"><surname>Tozzi</surname><given-names>AMGA</given-names></name></person-group> (<year>2018</year>) <article-title>Nomenclatural and taxonomic changes in Brazilian <italic><tp:taxon-name><tp:taxon-name-part taxon-name-part-type="genus">Erythrina</tp:taxon-name-part></tp:taxon-name></italic> (<tp:taxon-name><tp:taxon-name-part taxon-name-part-type="family">Leguminosae</tp:taxon-name-part></tp:taxon-name>, <tp:taxon-name><tp:taxon-name-part taxon-name-part-type="subfamily">Papilionoideae</tp:taxon-name-part></tp:taxon-name>, Phaseoleae).</article-title><source>The Journal of the Torrey Botanical Society</source><volume>145</volume>(<issue>4</issue>): <fpage>398</fpage>–<lpage>402</lpage>. <ext-link xlink:href="10.3159/TORREY-D-18-00003.1" ext-link-type="doi" xlink:type="simple">https://doi.org/10.3159/TORREY-D-18-00003.1</ext-link></mixed-citation></ref><ref id="B101"><mixed-citation xmlns:xlink="http://www.w3.org/1999/xlink" xlink:type="simple"><person-group><name name-style="western"><surname>Wight</surname><given-names>R</given-names></name></person-group> (<year>1839</year>) <source>Icones plantarum Indiae <tp:taxon-name><tp:taxon-name-part taxon-name-part-type="genus"/><tp:taxon-name-part taxon-name-part-type="species">orientalis</tp:taxon-name-part></tp:taxon-name>, or figures of Indian plants. Vol. I. Published by J.B.</source><publisher-name>Pharoah for the author</publisher-name>, <publisher-loc>Madras [Chennai]</publisher-loc>, <size units="page">323 pp</size>. <ext-link xlink:href="10.5962/bhl.title.92" ext-link-type="doi" xlink:type="simple">https://doi.org/10.5962/bhl.title.92</ext-link></mixed-citation></ref><ref id="B44"><mixed-citation xmlns:xlink="http://www.w3.org/1999/xlink" xlink:type="simple"><person-group><name name-style="western"><surname>Krukoff</surname><given-names>BA</given-names></name><name name-style="western"><surname>Barneby</surname><given-names>RC</given-names></name></person-group> (<year>1974</year>) <article-title>Conspectus of species of the genus <italic><tp:taxon-name><tp:taxon-name-part taxon-name-part-type="genus">Erythrina</tp:taxon-name-part></tp:taxon-name></italic>.</article-title><source>Lloydia</source><volume>37</volume>(<issue>3</issue>): <fpage>333</fpage>–<lpage>459</lpage>.</mixed-citation></ref><ref id="B74"><mixed-citation xmlns:xlink="http://www.w3.org/1999/xlink" xlink:type="simple"><person-group><name name-style="western"><surname>Rock</surname><given-names>JF</given-names></name></person-group> (<year>1920</year>) <source>The Leguminous Plants of Hawaii. Being an account of the native, introduced and naturalized trees, shrubs, vines and herbs, belonging to the family <tp:taxon-name><tp:taxon-name-part taxon-name-part-type="family">Leguminosae</tp:taxon-name-part></tp:taxon-name>.</source><publisher-name>Experiment Station of the Hawaiian Sugar Planters’ Association</publisher-name>, <publisher-loc>Honolulu, Hawaii</publisher-loc>, <size units="page">234 pp</size>. <ext-link xlink:href="https://catalog.hathitrust.org/Record/001494706" ext-link-type="uri" xlink:type="simple">https://catalog.hathitrust.org/Record/001494706</ext-link></mixed-citation></ref><ref id="B77"><mixed-citation xmlns:xlink="http://www.w3.org/1999/xlink" xlink:type="simple"><person-group><name name-style="western"><surname>Rumphius</surname><given-names>GE</given-names></name></person-group> (<year>1741</year>) <source>Herbarium amboinense, plurimas conplectens arbores, frutices, herbas, plantas terrestres &amp; aquaticas, quae in Amboina, et adjacentibus reperiuntur insulis, adcuratissime descriptas juxta earum formas, cum diversis denominationibus, cultura, usu, ac virtutibus. Pars Secunda.</source><publisher-name>Apud Francisum Changuion</publisher-name>, <publisher-loc>Joannen Catuffe, Hermannum Uytwerf, Amstelaedami [Amsterdam]; apud Petrum Gosse, Joannem Neaulme, Adrianum Moetjens, Antonium van Dole Hagae, Comitis [Gravenhage]; apud Stephanum Neaulme, Ultrajecti [Utrecht]</publisher-loc>, <size units="page">270 pp</size>. <ext-link xlink:href="10.5962/bhl.title.569" ext-link-type="doi" xlink:type="simple">https://doi.org/10.5962/bhl.title.569</ext-link></mixed-citation></ref><ref id="B55"><mixed-citation xmlns:xlink="http://www.w3.org/1999/xlink" xlink:type="simple"><person-group><name name-style="western"><surname>Loureiro</surname><given-names>J</given-names></name></person-group> (<year>1790</year>) Flora cochinchinensis: sistens plantas in regno Cochinchina nascentes. Quibus accedunt aliae observatae in Sinensi Imperio, Africa orientali, Indiaeque locis variis. Omnes dispositae secundum systema sexuale linneanum. Juffu Acad. R. Scient. in lucem edita. Tomus II. Typis, et expensis academicis, Ulyssipone [Lisboa], 357–744. <ext-link xlink:href="10.5962/bhl.title.560" ext-link-type="doi" xlink:type="simple">https://doi.org/10.5962/bhl.title.560</ext-link></mixed-citation></ref><ref id="B45"><mixed-citation xmlns:xlink="http://www.w3.org/1999/xlink" xlink:type="simple"><person-group><name name-style="western"><surname>Kuntze</surname><given-names>O</given-names></name></person-group> (<year>1891</year>) <source>Revisio generum plantarum vascularium omnium atque cellularium multarum secundum leges nomenclature internationales cum enumeratione plantarum exoticarum in itinere mundi collectarum. Pars I. Commissionen. Arthur Felix, Leipzig; Dulau &amp; Co., London; U. Hoepli, Milano [Milan]; Gust. E.</source><publisher-name>Schechert</publisher-name>, <publisher-loc>New York; Charles Klincksieck, Paris</publisher-loc>, <size units="page">374 pp</size>. <ext-link xlink:href="10.5962/bhl.title.327" ext-link-type="doi" xlink:type="simple">https://doi.org/10.5962/bhl.title.327</ext-link></mixed-citation></ref><ref id="B30"><mixed-citation xmlns:xlink="http://www.w3.org/1999/xlink" xlink:type="simple"><person-group><name name-style="western"><surname>Engler</surname><given-names>A</given-names></name><name name-style="western"><surname>Prantl</surname><given-names>K</given-names></name></person-group> (<year>1894</year>) Die natürlichen Pflanzenfamilien nebst ihren Gattungen und wichtigeren Arten insbesondere den Nutzpflanzen, bearbeitet unter Mitwirkung zahlreicher hervorragender Fachgelehrten. Teil III. Abteilung 3. Lieferung 104. Wilhelm Engelmann, Leipzig, 353–396. <ext-link xlink:href="10.5962/bhl.title.4635" ext-link-type="doi" xlink:type="simple">https://doi.org/10.5962/bhl.title.4635</ext-link></mixed-citation></ref><ref id="B102"><mixed-citation xmlns:xlink="http://www.w3.org/1999/xlink" xlink:type="simple"><person-group><name name-style="western"><surname>Willdenow</surname><given-names>CL</given-names></name></person-group> (<year>1801</year>) <source>Einige seltene gewächse. In: Der Gesellschaft Naturforschender Freunde zu Berlin, Neue Schriften. 3 Band.</source><publisher-name>Der Microfiche-Reproduktion liegt das Original der Herzogin Anna Amalia Bibliothek / Stiftung Weimarer Klassik zugrunde</publisher-name>, <publisher-loc>Weimar</publisher-loc>, <size units="page">629 pp</size>. <ext-link xlink:href="http://ds.ub.uni-bielefeld.de/viewer/image/1938305_003/1/" ext-link-type="uri" xlink:type="simple">http://ds.ub.uni-bielefeld.de/viewer/image/1938305_003/1/</ext-link></mixed-citation></ref><ref id="B75"><mixed-citation xmlns:xlink="http://www.w3.org/1999/xlink" xlink:type="simple"><person-group><name name-style="western"><surname>Roxburgh</surname><given-names>W</given-names></name></person-group> (<year>1814</year>) <source>Hortus bengalensis, or a catalogue of the plants growing in the honourable East India Company’s Botanic Garden at Calcutta.</source><publisher-name>Mission Press</publisher-name>, <publisher-loc>Serampore</publisher-loc>, <size units="page">105 pp</size>. <ext-link xlink:href="https://www.biodiversitylibrary.org/bibliography/95337" ext-link-type="uri" xlink:type="simple">https://www.biodiversitylibrary.org/bibliography/95337</ext-link></mixed-citation></ref><ref id="B76"><mixed-citation xmlns:xlink="http://www.w3.org/1999/xlink" xlink:type="simple"><person-group><name name-style="western"><surname>Roxburgh</surname><given-names>W</given-names></name></person-group> (<year>1832</year>) <source>Flora <tp:taxon-name><tp:taxon-name-part taxon-name-part-type="genus"/><tp:taxon-name-part taxon-name-part-type="species">indica</tp:taxon-name-part></tp:taxon-name>; or, descriptions of Indian plants. Vol. III. Printed for W. Thacker and Co. Calcutta and Parbury, Allen and Co.</source><publisher-name>London</publisher-name>, <publisher-loc>Serampore</publisher-loc>, <size units="page">875 pp</size>. <ext-link xlink:href="10.5962/bhl.title.590" ext-link-type="doi" xlink:type="simple">https://doi.org/10.5962/bhl.title.590</ext-link></mixed-citation></ref><ref id="B22"><mixed-citation xmlns:xlink="http://www.w3.org/1999/xlink" xlink:type="simple"><person-group><name name-style="western"><surname>De Candolle</surname><given-names>AP</given-names></name></person-group> (<year>1825</year>) <source>Prodromus systematis naturalis regni vegetabilis, sive enumeratio contracta ordinum, generum, specierumque plantarum hucusque cognitarum, juxta methodi naturalis normas digesta. Pars II.</source><publisher-name>Treuttel et Würtz</publisher-name>, <publisher-loc>Paris; Strasbourg; London</publisher-loc>, <size units="page">644 pp</size>. <ext-link xlink:href="10.5962/bhl.title.286" ext-link-type="doi" xlink:type="simple">https://doi.org/10.5962/bhl.title.286</ext-link></mixed-citation></ref><ref id="B23"><mixed-citation xmlns:xlink="http://www.w3.org/1999/xlink" xlink:type="simple"><person-group><name name-style="western"><surname>De Candolle</surname><given-names>AP</given-names></name></person-group> (<year>1874</year>) Calques des dessins de la flore du Mexique, de Mociño et Sessé qui ont servi de types d’espèces dans le Systema ou le Prodromus. Vol. 2 Genève. <ext-link xlink:href="10.5962/bhl.title.96829" ext-link-type="doi" xlink:type="simple">https://doi.org/10.5962/bhl.title.96829</ext-link></mixed-citation></ref><ref id="B7"><mixed-citation xmlns:xlink="http://www.w3.org/1999/xlink" xlink:type="simple"><person-group><name name-style="western"><surname>Blanco</surname><given-names>M</given-names></name></person-group> (<year>1845</year>) <source>Flora de Filipinas, segun el sistema sexual de Linneo: segunda impresion, corregida y aumentada por el mismo autor. D.</source><publisher-name>Miguel Sanchez</publisher-name>, <publisher-loc>Manila</publisher-loc>, <size units="page">619 pp</size>. <ext-link xlink:href="10.5962/bhl.title.120031" ext-link-type="doi" xlink:type="simple">https://doi.org/10.5962/bhl.title.120031</ext-link></mixed-citation></ref><ref id="B85"><mixed-citation xmlns:xlink="http://www.w3.org/1999/xlink" xlink:type="simple"><person-group><name name-style="western"><surname>Thunberg</surname><given-names>CP</given-names></name></person-group> (<year>1800</year>) Prodromus plantarum capensium, quas in Promontorio Bonae Spei Africes, annis 1772–1775, collegit Carol. Pet. Thunberg. Pars posterior. Litteris Joh. Fr. Edman, Upsaliae [Uppsala], 85–192. <ext-link xlink:href="10.5962/bhl.title.84" ext-link-type="doi" xlink:type="simple">https://doi.org/10.5962/bhl.title.84</ext-link></mixed-citation></ref><ref id="B81"><mixed-citation xmlns:xlink="http://www.w3.org/1999/xlink" xlink:type="simple"><person-group><name name-style="western"><surname>Stafleu</surname><given-names>FA</given-names></name></person-group> (<year>1976</year>) Taxonomic literature: a selective guide to botanical publications and collections with dates, commentaries and types. 2<sup>nd</sup> edn. Vol. 1. Utrecht, Bohn, Scheltema &amp; Holkema, 229–231. <ext-link xlink:href="10.5962/bhl.title.48631" ext-link-type="doi" xlink:type="simple">https://doi.org/10.5962/bhl.title.48631</ext-link></mixed-citation></ref><ref id="B71"><mixed-citation xmlns:xlink="http://www.w3.org/1999/xlink" xlink:type="simple"><person-group><name name-style="western"><surname>Pulle</surname><given-names>A</given-names></name></person-group> (<year>1912</year>) <tp:taxon-name><tp:taxon-name-part taxon-name-part-type="family">Leguminosae</tp:taxon-name-part></tp:taxon-name>. In: Nova Guinea. Résultats de l’expédition scientifique Néerlandaise à la Nouvelle-Guinée en 1907 et 1909 sous les auspices du Dr. H. A. Lorentz. Vol. VIII. 2me partie. Botanique. Librairie et imprimerie ci-devant E. J. Brill, Leide [Leiden], 649–654. <ext-link xlink:href="10.5962/bhl.title.10923" ext-link-type="doi" xlink:type="simple">https://doi.org/10.5962/bhl.title.10923</ext-link></mixed-citation></ref></ref-list></tp:taxon-treatment>
