# Supplementary material for: ﻿Erythrina L. (Phaseoleae, Papilionoideae, Leguminosae) of Brazil: an updated nomenclatural treatment with notes on etymology and vernacular names
Source: PhytoKeys. 2023 Sep 4;232:1–43. doi: 10.3897/phytokeys.232.101105 (PMC10495828; doi:10.3897/phytokeys.232.101105)
Supplement: XML Treatment for Erythrina atrosanguinea [file phytokeys.232.101105-treatment10.xml]

<!DOCTYPE tp:taxon-treatment
  PUBLIC "-//TaxonX//DTD Taxonomic Treatment Publishing DTD v0 20100105//EN" "tax-treatment-NSO.dtd">
<tp:taxon-treatment xmlns:tp="http://www.plazi.org/taxpub"><tp:treatment-meta><kwd-group><label>Taxon classification</label><kwd>
                  <named-content content-type="kingdom">Plantae</named-content>
                </kwd><kwd>
                  <named-content content-type="order">Fabales</named-content>
                </kwd><kwd>
                  <named-content content-type="family">Fabaceae</named-content>
                </kwd></kwd-group><mixed-citation publication-type="journal"><person-group><name><surname>Guedes-Oliveira</surname><given-names>Ramon</given-names></name><name><surname>Fortuna-Perez</surname><given-names>Ana Paula</given-names></name><name><surname>Pederneiras</surname><given-names>Leandro Cardoso</given-names></name><name><surname>Mansano</surname><given-names>Vidal de Freitas</given-names></name></person-group><article-title>﻿<italic><tp:taxon-name><tp:taxon-name-part taxon-name-part-type="genus" reg="Erythrina">Erythrina</tp:taxon-name-part></tp:taxon-name></italic> L. (Phaseoleae, <tp:taxon-name><tp:taxon-name-part taxon-name-part-type="subfamily">Papilionoideae</tp:taxon-name-part></tp:taxon-name>, <tp:taxon-name><tp:taxon-name-part taxon-name-part-type="family">Leguminosae</tp:taxon-name-part></tp:taxon-name>) of Brazil: an updated nomenclatural treatment with notes on etymology and vernacular names</article-title><source>PhytoKeys</source><day>04</day><month>09</month><year>2023</year><volume>232</volume><fpage>1</fpage><lpage>43</lpage><pub-id pub-id-type="doi">10.3897/phytokeys.232.101105</pub-id></mixed-citation></tp:treatment-meta><tp:nomenclature><label>﻿</label><tp:taxon-name>
                <object-id xmlns:xlink="http://www.w3.org/1999/xlink" content-type="arpha" xlink:type="simple">3AECA1EF-CB35-5DD8-9F9B-31F29BE6D27F</object-id>
                <tp:taxon-name-part taxon-name-part-type="genus" reg="Erythrina">Erythrina</tp:taxon-name-part>
                <tp:taxon-name-part taxon-name-part-type="species" reg="atrosanguinea">atrosanguinea</tp:taxon-name-part>
              </tp:taxon-name><tp:taxon-authority>Ridl., J. Straits Branch Roy. Asiat. Soc. 59: 93. 1911</tp:taxon-authority></tp:nomenclature><tp:treatment-sec sec-type="Syntypes" id="SECID0EKRBI"><title>Syntypes.</title><p>Malaysia. Kedah: Lankawi on the sea shore at Kwah; common round Alor Sta; Bukit Pinang, January 1897, <italic>Ridley 15134; 15135</italic>.</p></tp:treatment-sec><tp:treatment-sec sec-type="notes" id="SECID0ESRBI"><title>Notes.</title><p><xref ref-type="bibr" rid="B73">Ridley (1911)</xref> published <italic><tp:taxon-name><tp:taxon-name-part taxon-name-part-type="genus" reg="Erythrina">E.</tp:taxon-name-part><tp:taxon-name-part taxon-name-part-type="species" reg="atrosanguinea">atrosanguinea</tp:taxon-name-part></tp:taxon-name></italic> from Malaysia with a full description and type specimens, but without mentioning any herbaria. <xref ref-type="bibr" rid="B43">Krukoff (1939)</xref> considered this a synonym of <italic><tp:taxon-name><tp:taxon-name-part taxon-name-part-type="genus" reg="Erythrina">E.</tp:taxon-name-part><tp:taxon-name-part taxon-name-part-type="species" reg="fusca">fusca</tp:taxon-name-part></tp:taxon-name></italic>, but he could not see the type specimens. As Ridley described its flowers as “deep red black”, and the type collections were not found on digital databases, it remains as a doubtful synonym.</p></tp:treatment-sec><ref-list><ref id="B73"><mixed-citation xmlns:xlink="http://www.w3.org/1999/xlink" xlink:type="simple"><person-group><name name-style="western"><surname>Ridley</surname><given-names>HN</given-names></name></person-group> (<year>1911</year>) <article-title>An account of a Botanical Expedition to Lower Siam.</article-title><source>Journal of the Straits Branch of the Royal Asiatic Society</source><volume>59</volume>: <fpage>27</fpage>–<lpage>234</lpage>. <ext-link xlink:href="https://www.biodiversitylibrary.org/part/184984" ext-link-type="uri" xlink:type="simple">https://www.biodiversitylibrary.org/part/184984</ext-link></mixed-citation></ref><ref id="B43"><mixed-citation xmlns:xlink="http://www.w3.org/1999/xlink" xlink:type="simple"><person-group><name name-style="western"><surname>Krukoff</surname><given-names>BA</given-names></name></person-group> (<year>1939</year>) <article-title>Preliminary notes on Asiatic-Polynesian species of <italic><tp:taxon-name><tp:taxon-name-part taxon-name-part-type="genus">Erythrina</tp:taxon-name-part></tp:taxon-name></italic>.</article-title><source>Journal of the Arnold Arboretum</source><volume>20</volume>(<issue>2</issue>): <fpage>225</fpage>–<lpage>233</lpage>. <ext-link xlink:href="10.5962/p.185411" ext-link-type="doi" xlink:type="simple">https://doi.org/10.5962/p.185411</ext-link></mixed-citation></ref></ref-list></tp:taxon-treatment>
