# Supplementary material for: ﻿Erythrina L. (Phaseoleae, Papilionoideae, Leguminosae) of Brazil: an updated nomenclatural treatment with notes on etymology and vernacular names
Source: PhytoKeys. 2023 Sep 4;232:1–43. doi: 10.3897/phytokeys.232.101105 (PMC10495828; doi:10.3897/phytokeys.232.101105)
Supplement: XML Treatment for Erythrina mulungu [file phytokeys.232.101105-treatment11.xml]

<!DOCTYPE tp:taxon-treatment
  PUBLIC "-//TaxonX//DTD Taxonomic Treatment Publishing DTD v0 20100105//EN" "tax-treatment-NSO.dtd">
<tp:taxon-treatment xmlns:tp="http://www.plazi.org/taxpub"><tp:treatment-meta><kwd-group><label>Taxon classification</label><kwd>
                  <named-content content-type="kingdom">Plantae</named-content>
                </kwd><kwd>
                  <named-content content-type="order">Fabales</named-content>
                </kwd><kwd>
                  <named-content content-type="family">Fabaceae</named-content>
                </kwd></kwd-group><mixed-citation publication-type="journal"><person-group><name><surname>Guedes-Oliveira</surname><given-names>Ramon</given-names></name><name><surname>Fortuna-Perez</surname><given-names>Ana Paula</given-names></name><name><surname>Pederneiras</surname><given-names>Leandro Cardoso</given-names></name><name><surname>Mansano</surname><given-names>Vidal de Freitas</given-names></name></person-group><article-title>﻿<italic><tp:taxon-name><tp:taxon-name-part taxon-name-part-type="genus" reg="Erythrina">Erythrina</tp:taxon-name-part></tp:taxon-name></italic> L. (Phaseoleae, <tp:taxon-name><tp:taxon-name-part taxon-name-part-type="subfamily">Papilionoideae</tp:taxon-name-part></tp:taxon-name>, <tp:taxon-name><tp:taxon-name-part taxon-name-part-type="family">Leguminosae</tp:taxon-name-part></tp:taxon-name>) of Brazil: an updated nomenclatural treatment with notes on etymology and vernacular names</article-title><source>PhytoKeys</source><day>04</day><month>09</month><year>2023</year><volume>232</volume><fpage>1</fpage><lpage>43</lpage><pub-id pub-id-type="doi">10.3897/phytokeys.232.101105</pub-id></mixed-citation></tp:treatment-meta><tp:nomenclature><label>﻿5.</label><tp:taxon-name>
                <object-id xmlns:xlink="http://www.w3.org/1999/xlink" content-type="arpha" xlink:type="simple">A947AB34-3CB1-53C1-A17A-BCE79BCFAEB9</object-id>
                <tp:taxon-name-part taxon-name-part-type="genus" reg="Erythrina">Erythrina</tp:taxon-name-part>
                <tp:taxon-name-part taxon-name-part-type="species" reg="mulungu">mulungu</tp:taxon-name-part>
              </tp:taxon-name><tp:taxon-authority>Mart. ex Benth., in Martius, Fl. Bras. 15(1): 173. 1859.</tp:taxon-authority><xref ref-type="fig" rid="F5">Fig. 5</xref><tp:nomenclature-citation-list><tp:nomenclature-citation><tp:taxon-name>
                    <tp:taxon-name-part taxon-name-part-type="status">≡</tp:taxon-name-part>
                    <tp:taxon-name-part taxon-name-part-type="genus" reg="Corallodendron">Corallodendron</tp:taxon-name-part>
                    <tp:taxon-name-part taxon-name-part-type="species" reg="mulungu">mulungu</tp:taxon-name-part>
                  </tp:taxon-name><comment> (Mart. ex Benth.) Kuntze, Revis. Gen. Pl. 1: <ext-link xmlns:xlink="http://www.w3.org/1999/xlink" xlink:href="https://www.biodiversitylibrary.org/page/127633" ext-link-type="uri" xlink:type="simple">173</ext-link>. 1891. </comment></tp:nomenclature-citation><tp:nomenclature-citation><tp:taxon-name>
                    <tp:taxon-name-part taxon-name-part-type="status">=</tp:taxon-name-part>
                    <tp:taxon-name-part taxon-name-part-type="genus" reg="Erythrina">Erythrina</tp:taxon-name-part>
                  </tp:taxon-name><comment> chacoënsis Speg., in Spegazzini and Girola, Anal. Soc. Rural Argent. 44: 369. 1910; Lillo, Seg. Contr. Arb. Argent.: <ext-link xmlns:xlink="http://www.w3.org/1999/xlink" xlink:href="https://bibdigital.rjb.csic.es/viewer/13870/?offset=#page=20" ext-link-type="uri" xlink:type="simple">20</ext-link>. 1924. Type: Argentina. Formosa, January 1883, <italic>Venturi 281</italic> (holotype: LP [<ext-link xmlns:xlink="http://www.w3.org/1999/xlink" xlink:href="https://plants.jstor.org/stable/10.5555/al.ap.specimen.lp010837" ext-link-type="uri" xlink:type="simple">LP010837</ext-link>]). (1) </comment></tp:nomenclature-citation><tp:nomenclature-citation><tp:taxon-name>
                    <tp:taxon-name-part taxon-name-part-type="status">=</tp:taxon-name-part>
                    <tp:taxon-name-part taxon-name-part-type="genus" reg="Erythrina">Erythrina</tp:taxon-name-part>
                    <tp:taxon-name-part taxon-name-part-type="species" reg="dominguezii">dominguezii</tp:taxon-name-part>
                  </tp:taxon-name><comment> Hassl., Physis 6(21): <ext-link xmlns:xlink="http://www.w3.org/1999/xlink" xlink:href="https://babel.hathitrust.org/cgi/pt?id=coo.31924069209843&amp;view=1up&amp;seq=143" ext-link-type="uri" xlink:type="simple">123</ext-link>. 1922. Type: Argentina. Formosa: “prope Guayculee”, September 1918, <italic>Jörgensen 3215</italic> (lectotype, designated by <xref ref-type="bibr" rid="B56">Lozano and Zapater 2010</xref>, pg. <ext-link xmlns:xlink="http://www.w3.org/1999/xlink" xlink:href="http://www.jstor.org/stable/23230205" ext-link-type="uri" xlink:type="simple">188</ext-link>: BA [64115, image seen]; isolectotypes: BM [n.v.], G [<ext-link xmlns:xlink="http://www.w3.org/1999/xlink" xlink:href="https://kiki.huh.harvard.edu/databases/specimen_search.php?mode=details&amp;id=17583" ext-link-type="uri" xlink:type="simple">GH00066286</ext-link>], LIL [n.v.], S [n.v.], US [<ext-link xmlns:xlink="http://www.w3.org/1999/xlink" xlink:href="http://n2t.net/ark:/65665/3b29704ec-b962-41fd-9760-98b1282fdf3d" ext-link-type="uri" xlink:type="simple">US00004482</ext-link>]). Residual syntypes: Paraguay. San Pedro: “in silvis ripariis”, December 1916, <italic>Rojas 2061</italic>, BAF (<ext-link xmlns:xlink="http://www.w3.org/1999/xlink" xlink:href="https://plants.jstor.org/stable/10.5555/al.ap.specimen.baf00000133" ext-link-type="uri" xlink:type="simple">BAF00000133</ext-link>), SI (SI002044, image seen; SI002045, image seen); Alto Paraguay: “Puerto Casado (flum. Paraguay), in silvis”, 1916, <italic>Rojas 2122</italic>, <ext-link xmlns:xlink="http://www.w3.org/1999/xlink" xlink:href="http://legacy.tropicos.org/Specimen/2242143" ext-link-type="uri" xlink:type="simple">AS</ext-link> (n.v.). (2) </comment></tp:nomenclature-citation><tp:nomenclature-citation><tp:taxon-name>
                    <tp:taxon-name-part taxon-name-part-type="status">=</tp:taxon-name-part>
                    <tp:taxon-name-part taxon-name-part-type="genus" reg="Erythrina">Erythrina</tp:taxon-name-part>
                    <tp:taxon-name-part taxon-name-part-type="species" reg="xinguensis">xinguensis</tp:taxon-name-part>
                  </tp:taxon-name><comment> Ducke, Arch. Jard. Bot. Rio de Janeiro 3: <ext-link xmlns:xlink="http://www.w3.org/1999/xlink" xlink:href="http://objdigital.bn.br/acervo_digital/div_periodicos/per065170/per065170_1922_03.pdf" ext-link-type="uri" xlink:type="simple">167</ext-link>. 1922. Type: Brazil. Pará: “prope Altamira (Xingú), in silvis secundariis, terries argillosis compactis rufis fertilissimis”, 21 August 1919, <italic>Ducke s.n.</italic> (lectotype, designated here: RB [<ext-link xmlns:xlink="http://www.w3.org/1999/xlink" xlink:href="http://reflora.jbrj.gov.br/reflora/herbarioVirtual/ConsultaPublicoHVUC/ConsultaPublicoHVUC.do?idTestemunho=410038" ext-link-type="uri" xlink:type="simple">RB00540259</ext-link>!]; isotypes: B [presumably destroyed], F [<ext-link xmlns:xlink="http://www.w3.org/1999/xlink" xlink:href="https://collections-botany.fieldmuseum.org/catalogue/366944" ext-link-type="uri" xlink:type="simple">V0059282F</ext-link>, frag. and photo of F neg. 2379], K [<ext-link xmlns:xlink="http://www.w3.org/1999/xlink" xlink:href="http://specimens.kew.org/herbarium/K000502768" ext-link-type="uri" xlink:type="simple">K000502768</ext-link>], NY [<ext-link xmlns:xlink="http://www.w3.org/1999/xlink" xlink:href="http://sweetgum.nybg.org/science/vh/specimen-details/?irn=223671" ext-link-type="uri" xlink:type="simple">NY00008010</ext-link>, frag. slide, right envelope; <ext-link xmlns:xlink="http://www.w3.org/1999/xlink" xlink:href="http://sweetgum.nybg.org/science/vh/specimen-details/?irn=223672" ext-link-type="uri" xlink:type="simple">NY00008018</ext-link>, frag., top envelope], R [<ext-link xmlns:xlink="http://www.w3.org/1999/xlink" xlink:href="http://jabot.jbrj.gov.br/v3/consulta.php" ext-link-type="uri" xlink:type="simple">R000043635</ext-link>!], RB [<ext-link xmlns:xlink="http://www.w3.org/1999/xlink" xlink:href="http://reflora.jbrj.gov.br/reflora/herbarioVirtual/ConsultaPublicoHVUC/ConsultaPublicoHVUC.do?idTestemunho=450589" ext-link-type="uri" xlink:type="simple">RB00547685</ext-link>!], S [<ext-link xmlns:xlink="http://www.w3.org/1999/xlink" xlink:href="https://herbarium.nrm.se/specimens/S-R-9685" ext-link-type="uri" xlink:type="simple">S-R-9685</ext-link>], U [<ext-link xmlns:xlink="http://www.w3.org/1999/xlink" xlink:href="https://data.biodiversitydata.nl/naturalis/specimen/U.1243348" ext-link-type="uri" xlink:type="simple">U.1243348</ext-link>]). syn. nov. (3) </comment></tp:nomenclature-citation></tp:nomenclature-citation-list></tp:nomenclature><tp:treatment-sec sec-type="type material" id="SECID0EDZBI"><title>Type material.</title><p><bold>Brazil. Minas Gerais</bold>: “in silvis Catingas prope Contendas [Águas de Contendas] prov. Minarum”, s.d., <italic>Martius 1582</italic> (lectotype, designated by <xref ref-type="bibr" rid="B42">Krukoff 1938</xref>, pg. <ext-link xmlns:xlink="http://www.w3.org/1999/xlink" xlink:href="10.2307/2804812" ext-link-type="doi" xlink:type="simple">241</ext-link> [first-step]; and <xref ref-type="bibr" rid="B59">Martins and Tozzi 2018</xref>, pg. <ext-link xmlns:xlink="http://www.w3.org/1999/xlink" xlink:href="10.3159/TORREY-D-18-00003.1" ext-link-type="doi" xlink:type="simple">399</ext-link> [second-step]: M [<ext-link xmlns:xlink="http://www.w3.org/1999/xlink" xlink:href="https://plants.jstor.org/stable/10.5555/al.ap.specimen.m0240565" ext-link-type="uri" xlink:type="simple">M0240565</ext-link>]; isolectotype: M [<ext-link xmlns:xlink="http://www.w3.org/1999/xlink" xlink:href="https://plants.jstor.org/stable/10.5555/al.ap.specimen.m0240564" ext-link-type="uri" xlink:type="simple">M0240564</ext-link>]).</p></tp:treatment-sec><tp:treatment-sec sec-type="notes" id="SECID0EJ1BI"><title>Notes.</title><p>Bentham published a treatment of Brazilian <italic><tp:taxon-name><tp:taxon-name-part taxon-name-part-type="genus" reg="Erythrina">Erythrina</tp:taxon-name-part></tp:taxon-name></italic> in Martius’ Flora Brasiliensis (<xref ref-type="bibr" rid="B61">Martius 1859</xref>). He included the name <italic><tp:taxon-name><tp:taxon-name-part taxon-name-part-type="genus" reg="Erythrina">E.</tp:taxon-name-part><tp:taxon-name-part taxon-name-part-type="species" reg="mulungu">mulungu</tp:taxon-name-part></tp:taxon-name></italic>, given by Martius, citing a collection from the state of Minas Gerais but without mentioning any herbaria. <xref ref-type="bibr" rid="B44">Krukoff and Barneby (1974)</xref> located a collection by Martius in herbarium M and designated it as the type specimen. However, as there were two different exsiccatae in the mentioned herbarium, <xref ref-type="bibr" rid="B59">Martins and Tozzi (2018)</xref> correctly selected one of them as a second-step lectotypification (Fig. <xref ref-type="fig" rid="F5">5</xref>). Some databases give the authorship of the name only to Martius, but Bentham is the author of this species in Flora Brasiliensis. <xref ref-type="bibr" rid="B45">Kuntze (1891)</xref> published <italic><tp:taxon-name><tp:taxon-name-part taxon-name-part-type="genus" reg="Corallodendron">Corallodendron</tp:taxon-name-part></tp:taxon-name></italic> mentioning <italic><tp:taxon-name><tp:taxon-name-part taxon-name-part-type="genus" reg="Erythrina">E.</tp:taxon-name-part><tp:taxon-name-part taxon-name-part-type="species" reg="mulungu">mulungu</tp:taxon-name-part></tp:taxon-name></italic> as a synonym of <italic><tp:taxon-name><tp:taxon-name-part taxon-name-part-type="genus" reg="Corallodendron">C.</tp:taxon-name-part><tp:taxon-name-part taxon-name-part-type="species" reg="mulungu">mulungu</tp:taxon-name-part></tp:taxon-name></italic>, but the genus was later synonymized under <italic><tp:taxon-name><tp:taxon-name-part taxon-name-part-type="genus" reg="Erythrina">Erythrina</tp:taxon-name-part></tp:taxon-name></italic> in <xref ref-type="bibr" rid="B30">Engler and Prantl (1894)</xref>. Additional material: F (<ext-link xmlns:xlink="http://www.w3.org/1999/xlink" xlink:href="https://collections-botany.fieldmuseum.org/catalogue/212585" ext-link-type="uri" xlink:type="simple">neg. 6302</ext-link>, negative of M0240565), <ext-link xmlns:xlink="http://www.w3.org/1999/xlink" xlink:href="https://specieslink.net/search/" ext-link-type="uri" xlink:type="simple">IAN001759</ext-link> (photo of F neg. 6302).</p><fig id="F5" position="float" orientation="portrait"><object-id xmlns:xlink="http://www.w3.org/1999/xlink" content-type="doi" xlink:type="simple">10.3897/phytokeys.232.101105.figure5</object-id><object-id xmlns:xlink="http://www.w3.org/1999/xlink" content-type="arpha" xlink:type="simple">2FAE1BEA-8338-58B6-8B34-D276EA52C441</object-id><label>Figure 5.</label><caption><p>Lectotype of <italic><tp:taxon-name><tp:taxon-name-part taxon-name-part-type="genus" reg="Erythrina">Erythrina</tp:taxon-name-part><tp:taxon-name-part taxon-name-part-type="species" reg="mulungu">mulungu</tp:taxon-name-part></tp:taxon-name></italic> Mart. ex Benth., in <xref ref-type="bibr" rid="B61">Martius (1859</xref>: <ext-link xmlns:xlink="http://www.w3.org/1999/xlink" xlink:href="http://florabrasiliensis.cria.org.br/search?taxon_id=18976" ext-link-type="uri" xlink:type="simple">173</ext-link>), designated by <xref ref-type="bibr" rid="B42">Krukoff (1938</xref>: <ext-link xmlns:xlink="http://www.w3.org/1999/xlink" xlink:href="10.2307/2804812" ext-link-type="doi" xlink:type="simple">241</ext-link>, first-step); and <xref ref-type="bibr" rid="B59">Martins and Tozzi (2018</xref>: <ext-link xmlns:xlink="http://www.w3.org/1999/xlink" xlink:href="10.3159/TORREY-D-18-00003.1" ext-link-type="doi" xlink:type="simple">399</ext-link>, second-step). Source: Botanische Staatssammlung München (M) via JSTOR Global Plants, <ext-link xmlns:xlink="http://www.w3.org/1999/xlink" xlink:href="https://plants.jstor.org/stable/10.5555/al.ap.specimen.m0240565" ext-link-type="uri" xlink:type="simple">M0240565</ext-link>.</p></caption><graphic xmlns:xlink="http://www.w3.org/1999/xlink" xlink:href="phytokeys-232-001_article-101105__-g005.jpg" position="float" orientation="portrait" xlink:type="simple" id="oo_900988.jpg"><uri content-type="original_file" xlink:type="simple">https://binary.pensoft.net/fig/900988</uri></graphic></fig><p>(1) Spegazzini published <italic>E. chacoënsis</italic> in <xref ref-type="bibr" rid="B79">Spegazzini and Girola (1910)</xref>, but the original protologue could not be found online. However, <xref ref-type="bibr" rid="B47">Lillo (1924</xref> [reprint from 1917]) published Notas sobre el Herbario Venturi, mentioning the name and the original collection of Venturi in Argentina. An exsiccata from the same location was found at herbarium LP, which has the inscription “<tp:taxon-name><tp:taxon-name-part taxon-name-part-type="genus" reg="Erythrina">Erythrina</tp:taxon-name-part></tp:taxon-name> chacoënsis Speg. (n. sp.)” and follows the description given by Lillo; hence it is believed to be the original material cited by Spegazzini. The name has been considered as a synonym of <italic><tp:taxon-name><tp:taxon-name-part taxon-name-part-type="genus" reg="Erythrina">E.</tp:taxon-name-part><tp:taxon-name-part taxon-name-part-type="species" reg="dominguezii">dominguezii</tp:taxon-name-part></tp:taxon-name></italic> since <xref ref-type="bibr" rid="B42">Krukoff (1938)</xref>, who believed <italic><tp:taxon-name><tp:taxon-name-part taxon-name-part-type="genus" reg="Erythrina">E.</tp:taxon-name-part><tp:taxon-name-part taxon-name-part-type="species" reg="mulungu">mulungu</tp:taxon-name-part></tp:taxon-name></italic> was a synonym of <italic><tp:taxon-name><tp:taxon-name-part taxon-name-part-type="genus" reg="Erythrina">E.</tp:taxon-name-part><tp:taxon-name-part taxon-name-part-type="species" reg="verna">verna</tp:taxon-name-part></tp:taxon-name></italic> Vell., which was later found to be a different and accepted species by <xref ref-type="bibr" rid="B59">Martins and Tozzi (2018)</xref>.</p><p>(2) <xref ref-type="bibr" rid="B36">Hassler (1922)</xref> published <italic><tp:taxon-name><tp:taxon-name-part taxon-name-part-type="genus" reg="Erythrina">E.</tp:taxon-name-part><tp:taxon-name-part taxon-name-part-type="species" reg="dominguezii">dominguezii</tp:taxon-name-part></tp:taxon-name></italic> mentioning three collections, one from Argentina (<italic>Jörgensen 3215</italic>) and two from Paraguay (<italic>Rojas 2061</italic> and <italic>2122</italic>), but without citing any herbaria. <xref ref-type="bibr" rid="B56">Lozano and Zapater (2010)</xref> then correctly designated the collection from Jörgensen as the lectotype of the name. The name was considered accepted until <xref ref-type="bibr" rid="B59">Martins and Tozzi (2018)</xref>, who correctly synonymized it under <italic><tp:taxon-name><tp:taxon-name-part taxon-name-part-type="genus" reg="Erythrina">E.</tp:taxon-name-part><tp:taxon-name-part taxon-name-part-type="species" reg="mulungu">mulungu</tp:taxon-name-part></tp:taxon-name></italic>. As for the remaining syntypes, some collections are cited here with what was found on digital herbaria and believed to be the original ones. Additional material: MO (<ext-link xmlns:xlink="http://www.w3.org/1999/xlink" xlink:href="http://legacy.tropicos.org/Specimen/3191892" ext-link-type="uri" xlink:type="simple">MO-1624248</ext-link>, photo n.v.), P (<ext-link xmlns:xlink="http://www.w3.org/1999/xlink" xlink:href="https://science.mnhn.fr/institution/mnhn/collection/p/item/p02934647" ext-link-type="uri" xlink:type="simple">P02934647</ext-link>, photo of GH00066286).</p><p>(3) <xref ref-type="bibr" rid="B29">Ducke (1922)</xref> published <italic><tp:taxon-name><tp:taxon-name-part taxon-name-part-type="genus" reg="Erythrina">E.</tp:taxon-name-part><tp:taxon-name-part taxon-name-part-type="species" reg="xinguensis">xinguensis</tp:taxon-name-part></tp:taxon-name></italic> from Brazil, with a full description and correctly citing the type specimen. However, as there were two exsiccatae in herbarium RB with the same number but without any information regarding a possible division of the same collection in different sheets (e.g. part 1 of 2), one of them was designated here as the lectotype. This name has been synonymized under <italic><tp:taxon-name><tp:taxon-name-part taxon-name-part-type="genus" reg="Erythrina">E.</tp:taxon-name-part><tp:taxon-name-part taxon-name-part-type="species" reg="ulei">ulei</tp:taxon-name-part></tp:taxon-name></italic> Harms since <xref ref-type="bibr" rid="B42">Krukoff (1938)</xref>, and it caused much confusion in herbaria as the subsequent taxonomists could not properly identify the species. Ducke’s collections, in fact, correctly represent <italic><tp:taxon-name><tp:taxon-name-part taxon-name-part-type="genus" reg="Erythrina">E.</tp:taxon-name-part><tp:taxon-name-part taxon-name-part-type="species" reg="mulungu">mulungu</tp:taxon-name-part></tp:taxon-name></italic> (Guedes-Oliveira et al. manuscript in preparation) and the name is thus synonymized here. Additional material: F (<ext-link xmlns:xlink="http://www.w3.org/1999/xlink" xlink:href="https://collections-botany.fieldmuseum.org/catalogue/212597" ext-link-type="uri" xlink:type="simple">neg. 2379</ext-link>, negative of B), <ext-link xmlns:xlink="http://www.w3.org/1999/xlink" xlink:href="https://specieslink.net/search/" ext-link-type="uri" xlink:type="simple">IAN001764</ext-link> (photo of F neg. 2379), <ext-link xmlns:xlink="http://www.w3.org/1999/xlink" xlink:href="http://legacy.tropicos.org/Specimen/3100142" ext-link-type="uri" xlink:type="simple">MO-1680465</ext-link> (photo of F neg. 2379).</p></tp:treatment-sec><tp:treatment-sec sec-type="etymology" id="SECID0EIECI"><title>Etymology.</title><p>The specific epithet “<italic>mulungu</italic>” is derived from the most common vernacular name applied to all <italic><tp:taxon-name><tp:taxon-name-part taxon-name-part-type="genus" reg="Erythrina">Erythrina</tp:taxon-name-part></tp:taxon-name></italic> species in Brazil. The origin is unknown, and it has many different meanings in African languages, most referring to a deity or a god creator of everything, father of all gods (e.g. <xref ref-type="bibr" rid="B31">Frankl 1990</xref>).</p></tp:treatment-sec><tp:treatment-sec sec-type="Vernacular names" id="SECID0EDFCI"><title>Vernacular names.</title><p>According to herbaria labels, <italic><tp:taxon-name><tp:taxon-name-part taxon-name-part-type="genus" reg="Erythrina">E.</tp:taxon-name-part><tp:taxon-name-part taxon-name-part-type="species" reg="mulungu">mulungu</tp:taxon-name-part></tp:taxon-name></italic> is generally known as “mulungu” in Brazil, and also “pau-de-tiriça” in the state of <bold>Minas Gerais</bold>; “abobreira” (and spelling variations) or “maleitoso” in <bold>Mato Grosso do Sul</bold>; “açacurana” (and spelling variations) in <bold>Pará</bold>; and “bico-de-papagaio” in <bold>São Paulo</bold>.</p></tp:treatment-sec><ref-list><ref id="B61"><mixed-citation xmlns:xlink="http://www.w3.org/1999/xlink" xlink:type="simple"><person-group><name name-style="western"><surname>Martius</surname><given-names>CFP</given-names></name></person-group> (<year>1859</year>) <source>Flora brasiliensis. Enumeratio plantarum in Brasilia hactenus detectarum quas suis aloirumque botanicorum studiis descriptas et methodo naturali digestas partim icone illustratas editit C. F. P. de Martius. Volumen XV. Pars I.</source><publisher-name>München</publisher-name>, <publisher-loc>Wien, Leipzig</publisher-loc>, <size units="page">350 pp</size>. <ext-link xlink:href="http://florabrasiliensis.cria.org.br/opus?vol=15&amp;part=1" ext-link-type="uri" xlink:type="simple">http://florabrasiliensis.cria.org.br/opus?vol=15&amp;part=1</ext-link></mixed-citation></ref><ref id="B42"><mixed-citation xmlns:xlink="http://www.w3.org/1999/xlink" xlink:type="simple"><person-group><name name-style="western"><surname>Krukoff</surname><given-names>BA</given-names></name></person-group> (<year>1938</year>) <article-title>The American species of <italic><tp:taxon-name><tp:taxon-name-part taxon-name-part-type="genus">Erythrina</tp:taxon-name-part></tp:taxon-name></italic>.</article-title><source>Brittonia</source><volume>3</volume>: <fpage>205</fpage>–<lpage>337</lpage>. <ext-link xlink:href="10.2307/2804812" ext-link-type="doi" xlink:type="simple">https://doi.org/10.2307/2804812</ext-link></mixed-citation></ref><ref id="B59"><mixed-citation xmlns:xlink="http://www.w3.org/1999/xlink" xlink:type="simple"><person-group><name name-style="western"><surname>Martins</surname><given-names>MV</given-names></name><name name-style="western"><surname>Tozzi</surname><given-names>AMGA</given-names></name></person-group> (<year>2018</year>) <article-title>Nomenclatural and taxonomic changes in Brazilian <italic><tp:taxon-name><tp:taxon-name-part taxon-name-part-type="genus">Erythrina</tp:taxon-name-part></tp:taxon-name></italic> (<tp:taxon-name><tp:taxon-name-part taxon-name-part-type="family">Leguminosae</tp:taxon-name-part></tp:taxon-name>, <tp:taxon-name><tp:taxon-name-part taxon-name-part-type="subfamily">Papilionoideae</tp:taxon-name-part></tp:taxon-name>, Phaseoleae).</article-title><source>The Journal of the Torrey Botanical Society</source><volume>145</volume>(<issue>4</issue>): <fpage>398</fpage>–<lpage>402</lpage>. <ext-link xlink:href="10.3159/TORREY-D-18-00003.1" ext-link-type="doi" xlink:type="simple">https://doi.org/10.3159/TORREY-D-18-00003.1</ext-link></mixed-citation></ref><ref id="B56"><mixed-citation xmlns:xlink="http://www.w3.org/1999/xlink" xlink:type="simple"><person-group><name name-style="western"><surname>Lozano</surname><given-names>EC</given-names></name><name name-style="western"><surname>Zapater</surname><given-names>MA</given-names></name></person-group> (<year>2010</year>) <article-title>El género <italic><tp:taxon-name><tp:taxon-name-part taxon-name-part-type="genus">Erythrina</tp:taxon-name-part></tp:taxon-name></italic> (<tp:taxon-name><tp:taxon-name-part taxon-name-part-type="family">Leguminosae</tp:taxon-name-part></tp:taxon-name>) en Argentina.</article-title><source>Darwiniana</source><volume>48</volume>(<issue>2</issue>): <fpage>179</fpage>–<lpage>200</lpage>. <ext-link xlink:href="https://www.redalyc.org/articulo.oa?id=66919229005" ext-link-type="uri" xlink:type="simple">https://www.redalyc.org/articulo.oa?id=66919229005</ext-link></mixed-citation></ref><ref id="B44"><mixed-citation xmlns:xlink="http://www.w3.org/1999/xlink" xlink:type="simple"><person-group><name name-style="western"><surname>Krukoff</surname><given-names>BA</given-names></name><name name-style="western"><surname>Barneby</surname><given-names>RC</given-names></name></person-group> (<year>1974</year>) <article-title>Conspectus of species of the genus <italic><tp:taxon-name><tp:taxon-name-part taxon-name-part-type="genus">Erythrina</tp:taxon-name-part></tp:taxon-name></italic>.</article-title><source>Lloydia</source><volume>37</volume>(<issue>3</issue>): <fpage>333</fpage>–<lpage>459</lpage>.</mixed-citation></ref><ref id="B45"><mixed-citation xmlns:xlink="http://www.w3.org/1999/xlink" xlink:type="simple"><person-group><name name-style="western"><surname>Kuntze</surname><given-names>O</given-names></name></person-group> (<year>1891</year>) <source>Revisio generum plantarum vascularium omnium atque cellularium multarum secundum leges nomenclature internationales cum enumeratione plantarum exoticarum in itinere mundi collectarum. Pars I. Commissionen. Arthur Felix, Leipzig; Dulau &amp; Co., London; U. Hoepli, Milano [Milan]; Gust. E.</source><publisher-name>Schechert</publisher-name>, <publisher-loc>New York; Charles Klincksieck, Paris</publisher-loc>, <size units="page">374 pp</size>. <ext-link xlink:href="10.5962/bhl.title.327" ext-link-type="doi" xlink:type="simple">https://doi.org/10.5962/bhl.title.327</ext-link></mixed-citation></ref><ref id="B30"><mixed-citation xmlns:xlink="http://www.w3.org/1999/xlink" xlink:type="simple"><person-group><name name-style="western"><surname>Engler</surname><given-names>A</given-names></name><name name-style="western"><surname>Prantl</surname><given-names>K</given-names></name></person-group> (<year>1894</year>) Die natürlichen Pflanzenfamilien nebst ihren Gattungen und wichtigeren Arten insbesondere den Nutzpflanzen, bearbeitet unter Mitwirkung zahlreicher hervorragender Fachgelehrten. Teil III. Abteilung 3. Lieferung 104. Wilhelm Engelmann, Leipzig, 353–396. <ext-link xlink:href="10.5962/bhl.title.4635" ext-link-type="doi" xlink:type="simple">https://doi.org/10.5962/bhl.title.4635</ext-link></mixed-citation></ref><ref id="B79"><mixed-citation xmlns:xlink="http://www.w3.org/1999/xlink" xlink:type="simple"><person-group><name name-style="western"><surname>Spegazzini</surname><given-names>C</given-names></name><name name-style="western"><surname>Girola</surname><given-names>CD</given-names></name></person-group> (<year>1910</year>) <article-title>Catálogo Descriptivo de las Maderas que se exhibieron en la Exposición Internacional de Agricultura de 1910.</article-title><source>Anales de la Sociedad Rural Argentina</source><volume>44</volume>: <fpage>323</fpage>–<lpage>413</lpage>.</mixed-citation></ref><ref id="B47"><mixed-citation xmlns:xlink="http://www.w3.org/1999/xlink" xlink:type="simple"><person-group><name name-style="western"><surname>Lillo</surname><given-names>M</given-names></name></person-group> (<year>1924</year>) <source>Segunda contribución al conocimento de los árboles de la Argentina. Notas sobre el herbario Venturi.</source><publisher-name>Imprenta y casa editora Coni</publisher-name>, <publisher-loc>Buenos Aires</publisher-loc>, <size units="page">55 pp</size>. <ext-link xlink:href="https://bibdigital.rjb.csic.es/idurl/1/13870" ext-link-type="uri" xlink:type="simple">https://bibdigital.rjb.csic.es/idurl/1/13870</ext-link></mixed-citation></ref><ref id="B36"><mixed-citation xmlns:xlink="http://www.w3.org/1999/xlink" xlink:type="simple"><person-group><name name-style="western"><surname>Hassler</surname><given-names>E</given-names></name></person-group> (<year>1922</year>) <article-title>Una nueva especie de seibo.</article-title><source>Physis, Revista de la Sociedad Argentina de Ciencias Naturales</source><volume>6</volume>(<issue>21–22</issue>): <fpage>123</fpage>–<lpage>125</lpage>. <ext-link xlink:href="https://catalog.hathitrust.org/Record/000635812" ext-link-type="uri" xlink:type="simple">https://catalog.hathitrust.org/Record/000635812</ext-link></mixed-citation></ref><ref id="B29"><mixed-citation xmlns:xlink="http://www.w3.org/1999/xlink" xlink:type="simple"><person-group><name name-style="western"><surname>Ducke</surname><given-names>A</given-names></name></person-group> (<year>1922</year>) <source>Plantes nouvelles ou peu connues de la région amazonienne (IIe Partie). In: Leão AP, Ducke A, Silveira F (Eds) Archivos do Jardim Botanico do Rio de Janeiro. Volume III. Off.</source><publisher-name>Graphicas Livraria Francisco Alves</publisher-name>, <publisher-loc>Rio de Janeiro</publisher-loc>, <size units="page">319 pp</size>. <ext-link xlink:href="http://objdigital.bn.br/acervo_digital/div_periodicos/per065170/per065170_1922_03.pdf" ext-link-type="uri" xlink:type="simple">http://objdigital.bn.br/acervo_digital/div_periodicos/per065170/per065170_1922_03.pdf</ext-link></mixed-citation></ref><ref id="B31"><mixed-citation xmlns:xlink="http://www.w3.org/1999/xlink" xlink:type="simple"><person-group><name name-style="western"><surname>Frankl</surname><given-names>PJL</given-names></name></person-group> (<year>1990</year>) <article-title>The word for “God” in Swahili. Journal of Religion in Africa.</article-title><source>Religion en Afrique</source><volume>20</volume>(<issue>3</issue>): <fpage>269</fpage>–<lpage>275</lpage>. <ext-link xlink:href="10.1163/157006690X00178" ext-link-type="doi" xlink:type="simple">https://doi.org/10.1163/157006690X00178</ext-link></mixed-citation></ref></ref-list></tp:taxon-treatment>
