# Supplementary material for: ﻿Erythrina L. (Phaseoleae, Papilionoideae, Leguminosae) of Brazil: an updated nomenclatural treatment with notes on etymology and vernacular names
Source: PhytoKeys. 2023 Sep 4;232:1–43. doi: 10.3897/phytokeys.232.101105 (PMC10495828; doi:10.3897/phytokeys.232.101105)
Supplement: XML Treatment for Erythrina poeppigiana [file phytokeys.232.101105-treatment12.xml]

<!DOCTYPE tp:taxon-treatment
  PUBLIC "-//TaxonX//DTD Taxonomic Treatment Publishing DTD v0 20100105//EN" "tax-treatment-NSO.dtd">
<tp:taxon-treatment xmlns:tp="http://www.plazi.org/taxpub"><tp:treatment-meta><kwd-group><label>Taxon classification</label><kwd>
                  <named-content content-type="kingdom">Plantae</named-content>
                </kwd><kwd>
                  <named-content content-type="order">Fabales</named-content>
                </kwd><kwd>
                  <named-content content-type="family">Fabaceae</named-content>
                </kwd></kwd-group><mixed-citation publication-type="journal"><person-group><name><surname>Guedes-Oliveira</surname><given-names>Ramon</given-names></name><name><surname>Fortuna-Perez</surname><given-names>Ana Paula</given-names></name><name><surname>Pederneiras</surname><given-names>Leandro Cardoso</given-names></name><name><surname>Mansano</surname><given-names>Vidal de Freitas</given-names></name></person-group><article-title>﻿<italic><tp:taxon-name><tp:taxon-name-part taxon-name-part-type="genus" reg="Erythrina">Erythrina</tp:taxon-name-part></tp:taxon-name></italic> L. (Phaseoleae, <tp:taxon-name><tp:taxon-name-part taxon-name-part-type="subfamily">Papilionoideae</tp:taxon-name-part></tp:taxon-name>, <tp:taxon-name><tp:taxon-name-part taxon-name-part-type="family">Leguminosae</tp:taxon-name-part></tp:taxon-name>) of Brazil: an updated nomenclatural treatment with notes on etymology and vernacular names</article-title><source>PhytoKeys</source><day>04</day><month>09</month><year>2023</year><volume>232</volume><fpage>1</fpage><lpage>43</lpage><pub-id pub-id-type="doi">10.3897/phytokeys.232.101105</pub-id></mixed-citation></tp:treatment-meta><tp:nomenclature><label>﻿6.</label><tp:taxon-name>
                <object-id xmlns:xlink="http://www.w3.org/1999/xlink" content-type="arpha" xlink:type="simple">18955848-2824-5149-BEBB-1E84C2D93F8E</object-id>
                <tp:taxon-name-part taxon-name-part-type="genus" reg="Erythrina">Erythrina</tp:taxon-name-part>
                <tp:taxon-name-part taxon-name-part-type="species" reg="poeppigiana">poeppigiana</tp:taxon-name-part>
              </tp:taxon-name><tp:taxon-authority>(Walp.) O.F.Cook, Bull. Div. Bot. U.S.D.A. 25: 57. 1901.</tp:taxon-authority><xref ref-type="fig" rid="F6">Fig. 6</xref><tp:nomenclature-citation-list><tp:nomenclature-citation><tp:taxon-name>
                    <tp:taxon-name-part taxon-name-part-type="status">≡</tp:taxon-name-part>
                    <tp:taxon-name-part taxon-name-part-type="genus" reg="Micropteryx">Micropteryx</tp:taxon-name-part>
                    <tp:taxon-name-part taxon-name-part-type="species" reg="poeppigiana">poeppigiana</tp:taxon-name-part>
                  </tp:taxon-name><comment> Walp., in Duchassaing and Walpers, Linnaea 23(=7): <ext-link xmlns:xlink="http://www.w3.org/1999/xlink" xlink:href="https://www.biodiversitylibrary.org/page/35414999" ext-link-type="uri" xlink:type="simple">740</ext-link>. 1851. </comment></tp:nomenclature-citation><tp:nomenclature-citation><tp:taxon-name>
                    <tp:taxon-name-part taxon-name-part-type="status">≡</tp:taxon-name-part>
                    <tp:taxon-name-part taxon-name-part-type="genus" reg="Erythrina">Erythrina</tp:taxon-name-part>
                    <tp:taxon-name-part taxon-name-part-type="species" reg="micropteryx">micropteryx</tp:taxon-name-part>
                  </tp:taxon-name><comment> Poepp. ex Walp., in Duchassaing and Walpers, Linnaea 23(=7): <ext-link xmlns:xlink="http://www.w3.org/1999/xlink" xlink:href="https://www.biodiversitylibrary.org/page/35414999" ext-link-type="uri" xlink:type="simple">740</ext-link>. 1851, nom. nud. </comment></tp:nomenclature-citation><tp:nomenclature-citation><tp:taxon-name>
                    <tp:taxon-name-part taxon-name-part-type="status">≡</tp:taxon-name-part>
                    <tp:taxon-name-part taxon-name-part-type="genus" reg="Erythrina">Erythrina</tp:taxon-name-part>
                    <tp:taxon-name-part taxon-name-part-type="species" reg="micropteryx">micropteryx</tp:taxon-name-part>
                  </tp:taxon-name><comment> Poepp. ex Urb., Symb. Antill. 1: <ext-link xmlns:xlink="http://www.w3.org/1999/xlink" xlink:href="https://www.biodiversitylibrary.org/page/3463113" ext-link-type="uri" xlink:type="simple">327</ext-link>. 1899. </comment></tp:nomenclature-citation><tp:nomenclature-citation><tp:taxon-name>
                    <tp:taxon-name-part taxon-name-part-type="status">≡</tp:taxon-name-part>
                    <tp:taxon-name-part taxon-name-part-type="genus" reg="Erythrina">Erythrina</tp:taxon-name-part>
                    <tp:taxon-name-part taxon-name-part-type="species" reg="poeppigiana">poeppigiana</tp:taxon-name-part>
                  </tp:taxon-name><comment> (Walp.) Skeels, in Galloway, Bull. Bur. Pl. Industr. U.S.D.A. 242: <ext-link xmlns:xlink="http://www.w3.org/1999/xlink" xlink:href="https://www.biodiversitylibrary.org/page/51029530" ext-link-type="uri" xlink:type="simple">84</ext-link>. 1912, nom. superf. et illeg., syn. nov. </comment></tp:nomenclature-citation><tp:nomenclature-citation><tp:taxon-name>
                    <tp:taxon-name-part taxon-name-part-type="status">=</tp:taxon-name-part>
                    <tp:taxon-name-part taxon-name-part-type="genus" reg="Erythrina">Erythrina</tp:taxon-name-part>
                    <tp:taxon-name-part taxon-name-part-type="species" reg="amasisa">amasisa</tp:taxon-name-part>
                  </tp:taxon-name><comment> Spruce, J. Proc. Linn. Soc., Bot. 3: <ext-link xmlns:xlink="http://www.w3.org/1999/xlink" xlink:href="https://www.biodiversitylibrary.org/page/166890" ext-link-type="uri" xlink:type="simple">202</ext-link>. 1859. Type: Peru. San Martín: “Tarapoto, in sylvis montium inferiorum praecipue secus rivolus”, s.d., <italic>Spruce 4069</italic> (lectotype, designated by <xref ref-type="bibr" rid="B42">Krukoff 1938</xref>, pg. <ext-link xmlns:xlink="http://www.w3.org/1999/xlink" xlink:href="10.2307/2804812" ext-link-type="doi" xlink:type="simple">237</ext-link> [first-step]; and here [second-step]: K [<ext-link xmlns:xlink="http://www.w3.org/1999/xlink" xlink:href="http://specimens.kew.org/herbarium/K000200903" ext-link-type="uri" xlink:type="simple">K000200903</ext-link>, sheet I; <ext-link xmlns:xlink="http://www.w3.org/1999/xlink" xlink:href="http://specimens.kew.org/herbarium/K000200905" ext-link-type="uri" xlink:type="simple">K000200905</ext-link>, sheet II]; isolectotypes: BM [<ext-link xmlns:xlink="http://www.w3.org/1999/xlink" xlink:href="https://data.nhm.ac.uk/object/7a912d02-c7fe-46a7-b710-8cf7d5265e57" ext-link-type="uri" xlink:type="simple">BM000778350</ext-link>], BR [<ext-link xmlns:xlink="http://www.w3.org/1999/xlink" xlink:href="http://www.botanicalcollections.be/specimen/BR0000005196685" ext-link-type="uri" xlink:type="simple">BR0000005196685</ext-link>], E [<ext-link xmlns:xlink="http://www.w3.org/1999/xlink" xlink:href="https://data.rbge.org.uk/herb/E00296690" ext-link-type="uri" xlink:type="simple">E00296690</ext-link>], F [<ext-link xmlns:xlink="http://www.w3.org/1999/xlink" xlink:href="https://collections-botany.fieldmuseum.org/catalogue/250511" ext-link-type="uri" xlink:type="simple">V0043470F</ext-link>, <ext-link xmlns:xlink="http://www.w3.org/1999/xlink" xlink:href="https://collections-botany.fieldmuseum.org/catalogue/250512" ext-link-type="uri" xlink:type="simple">V0043471F</ext-link>], G [<ext-link xmlns:xlink="http://www.w3.org/1999/xlink" xlink:href="http://www.ville-ge.ch/musinfo/bd/cjb/chg/adetail.php?id=277372" ext-link-type="uri" xlink:type="simple">G00365292</ext-link>, sheet I; <ext-link xmlns:xlink="http://www.w3.org/1999/xlink" xlink:href="http://www.ville-ge.ch/musinfo/bd/cjb/chg/adetail.php?id=277371" ext-link-type="uri" xlink:type="simple">G00365293</ext-link>, sheet II], GH [<ext-link xmlns:xlink="http://www.w3.org/1999/xlink" xlink:href="https://kiki.huh.harvard.edu/databases/specimen_search.php?mode=details&amp;id=67105" ext-link-type="uri" xlink:type="simple">GH00066283</ext-link>], K [<ext-link xmlns:xlink="http://www.w3.org/1999/xlink" xlink:href="http://specimens.kew.org/herbarium/K000200906" ext-link-type="uri" xlink:type="simple">K000200906</ext-link>, sheet I; <ext-link xmlns:xlink="http://www.w3.org/1999/xlink" xlink:href="http://specimens.kew.org/herbarium/K000200904" ext-link-type="uri" xlink:type="simple">K000200904</ext-link>, sheet II], MPU [<ext-link xmlns:xlink="http://www.w3.org/1999/xlink" xlink:href="https://plants.jstor.org/stable/10.5555/al.ap.specimen.mpu023232" ext-link-type="uri" xlink:type="simple">MPU023232</ext-link>], NY [<ext-link xmlns:xlink="http://www.w3.org/1999/xlink" xlink:href="http://sweetgum.nybg.org/science/vh/specimen-details/?irn=515992" ext-link-type="uri" xlink:type="simple">NY00007984</ext-link>, <ext-link xmlns:xlink="http://www.w3.org/1999/xlink" xlink:href="http://sweetgum.nybg.org/science/vh/specimen-details/?irn=515993" ext-link-type="uri" xlink:type="simple">NY00007985</ext-link>], P [<ext-link xmlns:xlink="http://www.w3.org/1999/xlink" xlink:href="https://science.mnhn.fr/institution/mnhn/collection/p/item/p00708429" ext-link-type="uri" xlink:type="simple">P00708429</ext-link>, <ext-link xmlns:xlink="http://www.w3.org/1999/xlink" xlink:href="https://science.mnhn.fr/institution/mnhn/collection/p/item/p00708430" ext-link-type="uri" xlink:type="simple">P00708430</ext-link>], TCD [<ext-link xmlns:xlink="http://www.w3.org/1999/xlink" xlink:href="https://plants.jstor.org/stable/10.5555/al.ap.specimen.tcd0004415" ext-link-type="uri" xlink:type="simple">TCD0004415</ext-link>]. (1) </comment></tp:nomenclature-citation><tp:nomenclature-citation><tp:taxon-name>
                    <tp:taxon-name-part taxon-name-part-type="status">=</tp:taxon-name-part>
                    <tp:taxon-name-part taxon-name-part-type="genus" reg="Erythrina">Erythrina</tp:taxon-name-part>
                    <tp:taxon-name-part taxon-name-part-type="species" reg="pisamo">pisamo</tp:taxon-name-part>
                  </tp:taxon-name><comment> Posada-Ar., Estudios Cient.: <ext-link xmlns:xlink="http://www.w3.org/1999/xlink" xlink:href="https://babel.hathitrust.org/cgi/pt?id=uc1.$b718275&amp;view=1up&amp;seq=134" ext-link-type="uri" xlink:type="simple">120</ext-link>. 1909. Type: Colombia. s.loc., s.d., s.leg., s.n. (lectotype, designated by <xref ref-type="bibr" rid="B59">Martins and Tozzi 2018</xref>, pg. <ext-link xmlns:xlink="http://www.w3.org/1999/xlink" xlink:href="10.3159/TORREY-D-18-00003.1" ext-link-type="doi" xlink:type="simple">400</ext-link>: illustration in Molina 1909, tab. <ext-link xmlns:xlink="http://www.w3.org/1999/xlink" xlink:href="https://babel.hathitrust.org/cgi/pt?id=uc1.$b718275&amp;view=1up&amp;seq=135" ext-link-type="uri" xlink:type="simple">s.n.</ext-link>). (2) </comment></tp:nomenclature-citation><tp:nomenclature-citation><tp:taxon-name>
                    <tp:taxon-name-part taxon-name-part-type="status">=</tp:taxon-name-part>
                    <tp:taxon-name-part taxon-name-part-type="genus" reg="Erythrina">Erythrina</tp:taxon-name-part>
                    <tp:taxon-name-part taxon-name-part-type="species" reg="darienensis">darienensis</tp:taxon-name-part>
                  </tp:taxon-name><comment> Standl., Contr. U.S. Nat. Herb. 18: <ext-link xmlns:xlink="http://www.w3.org/1999/xlink" xlink:href="https://www.biodiversitylibrary.org/page/372537" ext-link-type="uri" xlink:type="simple">108</ext-link>. 1916. Type: Panamá. Darién: near Boca de Pauarandó, on the Sambú River, southern Darién, February 1912, <italic>Pittier 5578</italic> (holotype: US [<ext-link xmlns:xlink="http://www.w3.org/1999/xlink" xlink:href="http://n2t.net/ark:/65665/3edc92dd7-97de-49eb-8af1-d9e23a18c22d" ext-link-type="uri" xlink:type="simple">US00004481</ext-link>]; isotypes: BM [<ext-link xmlns:xlink="http://www.w3.org/1999/xlink" xlink:href="https://data.nhm.ac.uk/object/37d73a86-40f8-40b1-afc5-9c4de1b860f2" ext-link-type="uri" xlink:type="simple">BM000931444</ext-link>], GH [<ext-link xmlns:xlink="http://www.w3.org/1999/xlink" xlink:href="https://kiki.huh.harvard.edu/databases/specimen_search.php?mode=details&amp;id=74400" ext-link-type="uri" xlink:type="simple">GH00066265</ext-link>], MO [<ext-link xmlns:xlink="http://www.w3.org/1999/xlink" xlink:href="http://legacy.tropicos.org/Specimen/1329340" ext-link-type="uri" xlink:type="simple">MO-114002</ext-link>, n.v.], NY [<ext-link xmlns:xlink="http://www.w3.org/1999/xlink" xlink:href="http://sweetgum.nybg.org/science/vh/specimen-details/?irn=547314" ext-link-type="uri" xlink:type="simple">NY00007903</ext-link>, frag.; <ext-link xmlns:xlink="http://www.w3.org/1999/xlink" xlink:href="http://sweetgum.nybg.org/science/vh/specimen-details/?irn=547315" ext-link-type="uri" xlink:type="simple">NY00007904</ext-link>]). (3) </comment></tp:nomenclature-citation><tp:nomenclature-citation><tp:taxon-name>
                    <tp:taxon-name-part taxon-name-part-type="status">=</tp:taxon-name-part>
                    <tp:taxon-name-part taxon-name-part-type="genus" reg="Erythrina">Erythrina</tp:taxon-name-part>
                    <tp:taxon-name-part taxon-name-part-type="species" reg="poeppigiana">poeppigiana</tp:taxon-name-part>
                    <tp:taxon-name-part taxon-name-part-type="basionym-authority">(Walp.)</tp:taxon-name-part>
                    <tp:taxon-name-part taxon-name-part-type="authority">O.F.Cook</tp:taxon-name-part>
                    <tp:taxon-name-part taxon-name-part-type="infraspecific-rank">f.</tp:taxon-name-part>
                    <tp:taxon-name-part taxon-name-part-type="form" reg="redmondii">redmondii</tp:taxon-name-part>
                  </tp:taxon-name><comment> Steyerm. &amp; Lasser, Phytologia 48: <ext-link xmlns:xlink="http://www.w3.org/1999/xlink" xlink:href="https://www.biodiversitylibrary.org/page/13053292" ext-link-type="uri" xlink:type="simple">286</ext-link>. 1981. Type: Veneuela. Miranda: “Los Chorros, Avenida principal, Caracas, en frente de la Escuela Hebraica”, 9 March 1981, <italic>Redmond s.n.</italic> (holotype: VEN [<ext-link xmlns:xlink="http://www.w3.org/1999/xlink" xlink:href="https://plants.jstor.org/stable/10.5555/al.ap.specimen.ven137030" ext-link-type="uri" xlink:type="simple">VEN137030</ext-link>]; isotypes: MO [<ext-link xmlns:xlink="http://www.w3.org/1999/xlink" xlink:href="http://legacy.tropicos.org/Specimen/1734742" ext-link-type="uri" xlink:type="simple">MO-277140</ext-link>], NY [<ext-link xmlns:xlink="http://www.w3.org/1999/xlink" xlink:href="http://sweetgum.nybg.org/science/vh/specimen-details/?irn=603674" ext-link-type="uri" xlink:type="simple">NY00008000</ext-link>, <ext-link xmlns:xlink="http://www.w3.org/1999/xlink" xlink:href="http://sweetgum.nybg.org/science/vh/specimen-details/?irn=603675" ext-link-type="uri" xlink:type="simple">NY00008001</ext-link>], U [<ext-link xmlns:xlink="http://www.w3.org/1999/xlink" xlink:href="https://data.biodiversitydata.nl/naturalis/specimen/U 0003538" ext-link-type="uri" xlink:type="simple">U0003538</ext-link>], US [<ext-link xmlns:xlink="http://www.w3.org/1999/xlink" xlink:href="http://n2t.net/ark:/65665/3305c3ee4-3e44-4376-a0d3-9524080f39fc" ext-link-type="uri" xlink:type="simple">US00153764</ext-link>]). syn. nov. (4) </comment></tp:nomenclature-citation></tp:nomenclature-citation-list></tp:nomenclature><tp:treatment-sec sec-type="type material" id="SECID0EFSCI"><title>Type material.</title><p><bold>Peru.</bold> “Peruvia subandina. In sylvis”, September 1829, <italic>Poeppig 1306</italic> (lectotype, designated by <xref ref-type="bibr" rid="B59">Martins and Tozzi 2018</xref>, pg. <ext-link xmlns:xlink="http://www.w3.org/1999/xlink" xlink:href="10.3159/TORREY-D-18-00003.1" ext-link-type="doi" xlink:type="simple">400</ext-link>: NY [<ext-link xmlns:xlink="http://www.w3.org/1999/xlink" xlink:href="http://sweetgum.nybg.org/science/vh/specimen-details/?irn=379366" ext-link-type="uri" xlink:type="simple">NY00016336</ext-link>]; isolectotypes: B [presumably destroyed], F [<ext-link xmlns:xlink="http://www.w3.org/1999/xlink" xlink:href="https://collections-botany.fieldmuseum.org/catalogue/334212" ext-link-type="uri" xlink:type="simple">V0043502F</ext-link>, frag. and photo of F neg. 2373; <ext-link xmlns:xlink="http://www.w3.org/1999/xlink" xlink:href="https://collections-botany.fieldmuseum.org/catalogue/342291" ext-link-type="uri" xlink:type="simple">V0059555F</ext-link>, frag.?]).</p></tp:treatment-sec><tp:treatment-sec sec-type="notes" id="SECID0EHTCI"><title>Notes.</title><p>Walpers (1851, not 1850) published <italic><tp:taxon-name><tp:taxon-name-part taxon-name-part-type="genus" reg="Micropteryx">Micropteryx</tp:taxon-name-part></tp:taxon-name></italic> with a new species from Peru (<italic><tp:taxon-name><tp:taxon-name-part taxon-name-part-type="genus" reg="Micropteryx">M.</tp:taxon-name-part><tp:taxon-name-part taxon-name-part-type="species" reg="poeppigiana">poeppigiana</tp:taxon-name-part></tp:taxon-name></italic>), which was based on <italic><tp:taxon-name><tp:taxon-name-part taxon-name-part-type="genus" reg="Erythrina">Erythrina</tp:taxon-name-part><tp:taxon-name-part taxon-name-part-type="species" reg="micropteryx">micropteryx</tp:taxon-name-part></tp:taxon-name></italic>, a name given by Poeppig that was never published. This mention also resulted in the publication of <italic><tp:taxon-name><tp:taxon-name-part taxon-name-part-type="genus" reg="Erythrina">E.</tp:taxon-name-part><tp:taxon-name-part taxon-name-part-type="species" reg="micropteryx">micropteryx</tp:taxon-name-part></tp:taxon-name></italic> itself, although it is considered a <italic>nomen nudum</italic>. <xref ref-type="bibr" rid="B96">Urban (1899)</xref> validly published the name <italic><tp:taxon-name><tp:taxon-name-part taxon-name-part-type="genus" reg="Erythrina">E.</tp:taxon-name-part><tp:taxon-name-part taxon-name-part-type="species" reg="micropteryx">micropteryx</tp:taxon-name-part></tp:taxon-name></italic> from Poeppig again. As the genus <italic><tp:taxon-name><tp:taxon-name-part taxon-name-part-type="genus" reg="Micropteryx">Micropteryx</tp:taxon-name-part></tp:taxon-name></italic> proposed by Walpers was later synonymized under <italic><tp:taxon-name><tp:taxon-name-part taxon-name-part-type="genus" reg="Erythrina">Erythrina</tp:taxon-name-part></tp:taxon-name></italic> in <xref ref-type="bibr" rid="B30">Engler and Prantl (1894)</xref>, <xref ref-type="bibr" rid="B21">Cook (1901)</xref> published <italic><tp:taxon-name><tp:taxon-name-part taxon-name-part-type="genus" reg="Erythrina">E.</tp:taxon-name-part><tp:taxon-name-part taxon-name-part-type="species" reg="poeppigiana">poeppigiana</tp:taxon-name-part></tp:taxon-name></italic> based on <italic><tp:taxon-name><tp:taxon-name-part taxon-name-part-type="genus" reg="Micropteryx">M.</tp:taxon-name-part><tp:taxon-name-part taxon-name-part-type="species" reg="poeppigiana">poeppigiana</tp:taxon-name-part></tp:taxon-name></italic> by Walpers, which is the name that has been used for the species ever since. <xref ref-type="bibr" rid="B42">Krukoff (1938)</xref> designated the collection of Poeppig in herbarium B as the lectotype, but it was presumably destroyed in the bombing raid in 1943 (<xref ref-type="bibr" rid="B9">Botanischer Garten und Botanisches Museum Berlin 2022</xref>). Thus, <xref ref-type="bibr" rid="B59">Martins and Tozzi (2018)</xref> correctly designated the remaining available material in herbarium NY as the new lectotype (Fig. <xref ref-type="fig" rid="F6">6</xref>). Skeels (<xref ref-type="bibr" rid="B32">Galloway 1912</xref>) again published <italic><tp:taxon-name><tp:taxon-name-part taxon-name-part-type="genus" reg="Erythrina">E.</tp:taxon-name-part><tp:taxon-name-part taxon-name-part-type="species" reg="poeppigiana">poeppigiana</tp:taxon-name-part></tp:taxon-name></italic> based on <italic><tp:taxon-name><tp:taxon-name-part taxon-name-part-type="genus" reg="Micropteryx">M.</tp:taxon-name-part><tp:taxon-name-part taxon-name-part-type="species" reg="poeppigiana">poeppigiana</tp:taxon-name-part></tp:taxon-name></italic> by Walpers, but as the name was already validly published by <xref ref-type="bibr" rid="B21">Cook (1901)</xref>, it is considered illegitimate. Additional material: F (<ext-link xmlns:xlink="http://www.w3.org/1999/xlink" xlink:href="https://collections-botany.fieldmuseum.org/catalogue/212584" ext-link-type="uri" xlink:type="simple">neg. 2373</ext-link>, negative of B), <ext-link xmlns:xlink="http://www.w3.org/1999/xlink" xlink:href="https://specieslink.net/search/" ext-link-type="uri" xlink:type="simple">IAN001761</ext-link> (photo of F neg. 2373), <ext-link xmlns:xlink="http://www.w3.org/1999/xlink" xlink:href="http://legacy.tropicos.org/Specimen/3189412" ext-link-type="uri" xlink:type="simple">MO-1684973</ext-link> (photo n.v.).</p><fig id="F6" position="float" orientation="portrait"><object-id xmlns:xlink="http://www.w3.org/1999/xlink" content-type="doi" xlink:type="simple">10.3897/phytokeys.232.101105.figure6</object-id><object-id xmlns:xlink="http://www.w3.org/1999/xlink" content-type="arpha" xlink:type="simple">4D436260-7B7B-57F1-BCB7-43FE60397405</object-id><label>Figure 6.</label><caption><p>Lectotype of <italic><tp:taxon-name><tp:taxon-name-part taxon-name-part-type="genus" reg="Erythrina">Erythrina</tp:taxon-name-part><tp:taxon-name-part taxon-name-part-type="species" reg="poeppigiana">poeppigiana</tp:taxon-name-part></tp:taxon-name></italic> (Walpers) O.F.<xref ref-type="bibr" rid="B21">Cook (1901</xref>: <ext-link xmlns:xlink="http://www.w3.org/1999/xlink" xlink:href="https://www.biodiversitylibrary.org/page/41608996" ext-link-type="uri" xlink:type="simple">57</ext-link>), designated by <xref ref-type="bibr" rid="B59">Martins and Tozzi (2018</xref>: <ext-link xmlns:xlink="http://www.w3.org/1999/xlink" xlink:href="10.3159/TORREY-D-18-00003.1" ext-link-type="doi" xlink:type="simple">400</ext-link>). Source: William and Lynda Steere Herbarium (NY) – The New York Botanical Garden via C. V. Starr Virtual Herbarium, <ext-link xmlns:xlink="http://www.w3.org/1999/xlink" xlink:href="http://sweetgum.nybg.org/science/vh/specimen-details/?irn=379366" ext-link-type="uri" xlink:type="simple">NY00016336</ext-link>.</p></caption><graphic xmlns:xlink="http://www.w3.org/1999/xlink" xlink:href="phytokeys-232-001_article-101105__-g006.jpg" position="float" orientation="portrait" xlink:type="simple" id="oo_900989.jpg"><uri content-type="original_file" xlink:type="simple">https://binary.pensoft.net/fig/900989</uri></graphic></fig><p>(1) <xref ref-type="bibr" rid="B80">Spruce (1859)</xref> published <italic><tp:taxon-name><tp:taxon-name-part taxon-name-part-type="genus" reg="Erythrina">E.</tp:taxon-name-part><tp:taxon-name-part taxon-name-part-type="species" reg="amasisa">amasisa</tp:taxon-name-part></tp:taxon-name></italic> from Peru, but did not mention any type specimen. <xref ref-type="bibr" rid="B42">Krukoff (1938)</xref> cited a collection from Spruce in herbarium K as the type, but as there were three different exsiccatae in the mentioned herbarium, one of them was designated here as a second-step lectotypification.</p><p>(2) <xref ref-type="bibr" rid="B69">Posada-Arango (1909)</xref> published <italic><tp:taxon-name><tp:taxon-name-part taxon-name-part-type="genus" reg="Erythrina">E.</tp:taxon-name-part><tp:taxon-name-part taxon-name-part-type="species" reg="pisamo">pisamo</tp:taxon-name-part></tp:taxon-name></italic> from Colombia but did not assign any type specimen. It was subsequently correctly designated by <xref ref-type="bibr" rid="B59">Martins and Tozzi (2018)</xref> as his illustration in the same publication. The name was already synonymized under <italic><tp:taxon-name><tp:taxon-name-part taxon-name-part-type="genus" reg="Erythrina">E.</tp:taxon-name-part><tp:taxon-name-part taxon-name-part-type="species" reg="poeppigiana">poeppigiana</tp:taxon-name-part></tp:taxon-name></italic> by <xref ref-type="bibr" rid="B42">Krukoff (1938)</xref>.</p><p>(3) <xref ref-type="bibr" rid="B82">Standley (1916)</xref> validly published <italic><tp:taxon-name><tp:taxon-name-part taxon-name-part-type="genus" reg="Erythrina">E.</tp:taxon-name-part><tp:taxon-name-part taxon-name-part-type="species" reg="darienensis">darienensis</tp:taxon-name-part></tp:taxon-name></italic> from Panama with a full description mentioning the type specimen, and the name was already synonymized under <italic><tp:taxon-name><tp:taxon-name-part taxon-name-part-type="genus" reg="Erythrina">E.</tp:taxon-name-part><tp:taxon-name-part taxon-name-part-type="species" reg="poeppigiana">poeppigiana</tp:taxon-name-part></tp:taxon-name></italic> by <xref ref-type="bibr" rid="B42">Krukoff (1938)</xref>. Additional material: P (<ext-link xmlns:xlink="http://www.w3.org/1999/xlink" xlink:href="https://science.mnhn.fr/institution/mnhn/collection/p/item/p02951340" ext-link-type="uri" xlink:type="simple">P02951340</ext-link>, photo of US00004481), W (<ext-link xmlns:xlink="http://www.w3.org/1999/xlink" xlink:href="https://w.jacq.org/W19390013217" ext-link-type="uri" xlink:type="simple">W19390013217</ext-link>, photo of US00004481).</p><p>(4) <xref ref-type="bibr" rid="B83">Steyermarkii and Lasser (1981)</xref> published the form <tp:taxon-name><tp:taxon-name-part taxon-name-part-type="genus" reg="Erythrina">E.</tp:taxon-name-part><tp:taxon-name-part taxon-name-part-type="species" reg="poeppigiana">poeppigiana</tp:taxon-name-part><tp:taxon-name-part taxon-name-part-type="infraspecific-rank">f.</tp:taxon-name-part><tp:taxon-name-part taxon-name-part-type="form" reg="redmondii">redmondii</tp:taxon-name-part></tp:taxon-name> from Venezuela based only on some specimens with yellow flowers, and correctly cited the type specimen. As no other known characteristics support the distinction between forms (Guedes-Oliveira et al. manuscript in preparation), nor is this variation reported from elsewhere, it is designated here as a new synonym.</p></tp:treatment-sec><tp:treatment-sec sec-type="etymology" id="SECID0EY4CI"><title>Etymology.</title><p>The specific epithet “<italic><tp:taxon-name><tp:taxon-name-part taxon-name-part-type="genus" reg="Erythrina"/><tp:taxon-name-part taxon-name-part-type="species" reg="poeppigiana">poeppigiana</tp:taxon-name-part></tp:taxon-name></italic>” was a homage to Eduard Friedrich Poeppig (1798–1868), a German botanist, zoologist, and explorer who collected the type specimen attributed to the species.</p></tp:treatment-sec><tp:treatment-sec sec-type="Vernacular names" id="SECID0EI5CI"><title>Vernacular names.</title><p>There are no other known vernacular names for <italic><tp:taxon-name><tp:taxon-name-part taxon-name-part-type="genus" reg="Erythrina">E.</tp:taxon-name-part><tp:taxon-name-part taxon-name-part-type="species" reg="poeppigiana">poeppigiana</tp:taxon-name-part></tp:taxon-name></italic> in Brazil besides the commonly used “mulungu”.</p></tp:treatment-sec><ref-list><ref id="B21"><mixed-citation xmlns:xlink="http://www.w3.org/1999/xlink" xlink:type="simple"><person-group><name name-style="western"><surname>Cook</surname><given-names>OF</given-names></name></person-group> (<year>1901</year>) <source>Shade in coffee culture. Bulletin No. 25, U. S. Department of Agriculture, Division of Botany.</source><publisher-name>Government Printing Office</publisher-name>, <publisher-loc>Washington</publisher-loc>, <size units="page">79 pp</size>. <ext-link xlink:href="10.5962/bhl.title.63960" ext-link-type="doi" xlink:type="simple">https://doi.org/10.5962/bhl.title.63960</ext-link></mixed-citation></ref><ref id="B59"><mixed-citation xmlns:xlink="http://www.w3.org/1999/xlink" xlink:type="simple"><person-group><name name-style="western"><surname>Martins</surname><given-names>MV</given-names></name><name name-style="western"><surname>Tozzi</surname><given-names>AMGA</given-names></name></person-group> (<year>2018</year>) <article-title>Nomenclatural and taxonomic changes in Brazilian <italic><tp:taxon-name><tp:taxon-name-part taxon-name-part-type="genus">Erythrina</tp:taxon-name-part></tp:taxon-name></italic> (<tp:taxon-name><tp:taxon-name-part taxon-name-part-type="family">Leguminosae</tp:taxon-name-part></tp:taxon-name>, <tp:taxon-name><tp:taxon-name-part taxon-name-part-type="subfamily">Papilionoideae</tp:taxon-name-part></tp:taxon-name>, Phaseoleae).</article-title><source>The Journal of the Torrey Botanical Society</source><volume>145</volume>(<issue>4</issue>): <fpage>398</fpage>–<lpage>402</lpage>. <ext-link xlink:href="10.3159/TORREY-D-18-00003.1" ext-link-type="doi" xlink:type="simple">https://doi.org/10.3159/TORREY-D-18-00003.1</ext-link></mixed-citation></ref><ref id="B42"><mixed-citation xmlns:xlink="http://www.w3.org/1999/xlink" xlink:type="simple"><person-group><name name-style="western"><surname>Krukoff</surname><given-names>BA</given-names></name></person-group> (<year>1938</year>) <article-title>The American species of <italic><tp:taxon-name><tp:taxon-name-part taxon-name-part-type="genus">Erythrina</tp:taxon-name-part></tp:taxon-name></italic>.</article-title><source>Brittonia</source><volume>3</volume>: <fpage>205</fpage>–<lpage>337</lpage>. <ext-link xlink:href="10.2307/2804812" ext-link-type="doi" xlink:type="simple">https://doi.org/10.2307/2804812</ext-link></mixed-citation></ref><ref id="B96"><mixed-citation xmlns:xlink="http://www.w3.org/1999/xlink" xlink:type="simple"><person-group><name name-style="western"><surname>Urban</surname><given-names>I</given-names></name></person-group> (<year>1899</year>) <source>Symbolae antillanae seu fundamenta florae Indiae <tp:taxon-name><tp:taxon-name-part taxon-name-part-type="genus"/><tp:taxon-name-part taxon-name-part-type="species">occidentalis</tp:taxon-name-part></tp:taxon-name>. Volumen I. Fasciculus II.</source><publisher-name>Frates Borntraeger</publisher-name>, <publisher-loc>Berolini [Berlin]; Paul Klincksieck, Parisiis [Paris]; Williams &amp; Norgate, Londini [London]</publisher-loc>, <size units="page">507 pp</size>. <ext-link xlink:href="10.5962/bhl.title.144" ext-link-type="doi" xlink:type="simple">https://doi.org/10.5962/bhl.title.144</ext-link></mixed-citation></ref><ref id="B30"><mixed-citation xmlns:xlink="http://www.w3.org/1999/xlink" xlink:type="simple"><person-group><name name-style="western"><surname>Engler</surname><given-names>A</given-names></name><name name-style="western"><surname>Prantl</surname><given-names>K</given-names></name></person-group> (<year>1894</year>) Die natürlichen Pflanzenfamilien nebst ihren Gattungen und wichtigeren Arten insbesondere den Nutzpflanzen, bearbeitet unter Mitwirkung zahlreicher hervorragender Fachgelehrten. Teil III. Abteilung 3. Lieferung 104. Wilhelm Engelmann, Leipzig, 353–396. <ext-link xlink:href="10.5962/bhl.title.4635" ext-link-type="doi" xlink:type="simple">https://doi.org/10.5962/bhl.title.4635</ext-link></mixed-citation></ref><ref id="B9"><mixed-citation xmlns:xlink="http://www.w3.org/1999/xlink" xlink:type="simple">Botanischer Garten und Botanisches Museum Berlin (<year>2022</year>) History of the Herbarium. <ext-link xlink:href="https://www.bgbm.org/en/history-collections-botanical-museum-berlin-dahlem-b" ext-link-type="uri" xlink:type="simple">https://www.bgbm.org/en/history-collections-botanical-museum-berlin-dahlem-b</ext-link> [Accessed on 26.01.2023]</mixed-citation></ref><ref id="B32"><mixed-citation xmlns:xlink="http://www.w3.org/1999/xlink" xlink:type="simple"><person-group><name name-style="western"><surname>Galloway</surname><given-names>BT</given-names></name></person-group> (<year>1912</year>) <source>Seeds and plants imported during the period from April 1 to June 30, 1911: inventory No. 27; Nos. 30462 to 31370. Bulletin No. 242, U. S. Department of Agriculture, Bureau of Plant Industry.</source><publisher-name>Government Printing Office</publisher-name>, <publisher-loc>Washington</publisher-loc>, <size units="page">99 pp</size>. <ext-link xlink:href="10.5962/bhl.title.119160" ext-link-type="doi" xlink:type="simple">https://doi.org/10.5962/bhl.title.119160</ext-link></mixed-citation></ref><ref id="B80"><mixed-citation xmlns:xlink="http://www.w3.org/1999/xlink" xlink:type="simple"><person-group><name name-style="western"><surname>Spruce</surname><given-names>R</given-names></name></person-group> (<year>1859</year>) <article-title>On five new plants from eastern Peru. Journal of the proceedings of the Linnean Society.</article-title><source>Botany</source><volume>3</volume>: <fpage>191</fpage>–<lpage>204</lpage>. <ext-link xlink:href="10.1111/j.1095-8339.1859.tb02054.x" ext-link-type="doi" xlink:type="simple">https://doi.org/10.1111/j.1095-8339.1859.tb02054.x</ext-link></mixed-citation></ref><ref id="B69"><mixed-citation xmlns:xlink="http://www.w3.org/1999/xlink" xlink:type="simple"><person-group><name name-style="western"><surname>Posada-Arango</surname><given-names>A</given-names></name></person-group> (<year>1909</year>) <source>El chachafruto y el <tp:taxon-name><tp:taxon-name-part taxon-name-part-type="genus"/><tp:taxon-name-part taxon-name-part-type="species">pisamo</tp:taxon-name-part></tp:taxon-name>. In: Molina CA (Ed.) Estudios cientificos del doctor Andres Posada con algunos otros escvritos suyos sobre diversos temas y con ilustraciones ó grabados.</source><publisher-name>Imprenta Oficial</publisher-name>, <publisher-loc>Medellin</publisher-loc>, <size units="page">432 pp</size>. <ext-link xlink:href="https://catalog.hathitrust.org/Record/008299897" ext-link-type="uri" xlink:type="simple">https://catalog.hathitrust.org/Record/008299897</ext-link></mixed-citation></ref><ref id="B82"><mixed-citation xmlns:xlink="http://www.w3.org/1999/xlink" xlink:type="simple"><person-group><name name-style="western"><surname>Standley</surname><given-names>PC</given-names></name></person-group> (<year>1916</year>) Studies of tropical American phanerogams – No. 2. Contributions from the United Stated National Herbarium Volume 18, Part 3. Government Printing Office, Washington, 87–142. <ext-link xlink:href="https://www.biodiversitylibrary.org/bibliography/687" ext-link-type="uri" xlink:type="simple">https://www.biodiversitylibrary.org/bibliography/687</ext-link></mixed-citation></ref><ref id="B83"><mixed-citation xmlns:xlink="http://www.w3.org/1999/xlink" xlink:type="simple"><person-group><name name-style="western"><surname>Steyermarkii</surname><given-names>JA</given-names></name><name name-style="western"><surname>Lasser</surname><given-names>T</given-names></name></person-group> (<year>1981</year>) <article-title>A yellow-flowered form of <italic><tp:taxon-name><tp:taxon-name-part taxon-name-part-type="genus">Erythrina</tp:taxon-name-part><tp:taxon-name-part taxon-name-part-type="species">poeppigiana</tp:taxon-name-part></tp:taxon-name></italic>.</article-title><source>Phytologia</source><volume>48</volume>(<issue>4</issue>): <fpage>286</fpage>. <ext-link xlink:href="https://www.biodiversitylibrary.org/part/219882" ext-link-type="uri" xlink:type="simple">https://www.biodiversitylibrary.org/part/219882</ext-link></mixed-citation></ref></ref-list></tp:taxon-treatment>
