# Supplementary material for: ﻿Erythrina L. (Phaseoleae, Papilionoideae, Leguminosae) of Brazil: an updated nomenclatural treatment with notes on etymology and vernacular names
Source: PhytoKeys. 2023 Sep 4;232:1–43. doi: 10.3897/phytokeys.232.101105 (PMC10495828; doi:10.3897/phytokeys.232.101105)
Supplement: XML Treatment for Erythrina similis [file phytokeys.232.101105-treatment13.xml]

<!DOCTYPE tp:taxon-treatment
  PUBLIC "-//TaxonX//DTD Taxonomic Treatment Publishing DTD v0 20100105//EN" "tax-treatment-NSO.dtd">
<tp:taxon-treatment xmlns:tp="http://www.plazi.org/taxpub"><tp:treatment-meta><kwd-group><label>Taxon classification</label><kwd>
                  <named-content content-type="kingdom">Plantae</named-content>
                </kwd><kwd>
                  <named-content content-type="order">Fabales</named-content>
                </kwd><kwd>
                  <named-content content-type="family">Fabaceae</named-content>
                </kwd></kwd-group><mixed-citation publication-type="journal"><person-group><name><surname>Guedes-Oliveira</surname><given-names>Ramon</given-names></name><name><surname>Fortuna-Perez</surname><given-names>Ana Paula</given-names></name><name><surname>Pederneiras</surname><given-names>Leandro Cardoso</given-names></name><name><surname>Mansano</surname><given-names>Vidal de Freitas</given-names></name></person-group><article-title>﻿<italic><tp:taxon-name><tp:taxon-name-part taxon-name-part-type="genus" reg="Erythrina">Erythrina</tp:taxon-name-part></tp:taxon-name></italic> L. (Phaseoleae, <tp:taxon-name><tp:taxon-name-part taxon-name-part-type="subfamily">Papilionoideae</tp:taxon-name-part></tp:taxon-name>, <tp:taxon-name><tp:taxon-name-part taxon-name-part-type="family">Leguminosae</tp:taxon-name-part></tp:taxon-name>) of Brazil: an updated nomenclatural treatment with notes on etymology and vernacular names</article-title><source>PhytoKeys</source><day>04</day><month>09</month><year>2023</year><volume>232</volume><fpage>1</fpage><lpage>43</lpage><pub-id pub-id-type="doi">10.3897/phytokeys.232.101105</pub-id></mixed-citation></tp:treatment-meta><tp:nomenclature><label>﻿7.</label><tp:taxon-name>
                <object-id xmlns:xlink="http://www.w3.org/1999/xlink" content-type="arpha" xlink:type="simple">6B236688-9B00-5749-9902-2AE8D8133B33</object-id>
                <tp:taxon-name-part taxon-name-part-type="genus" reg="Erythrina">Erythrina</tp:taxon-name-part>
                <tp:taxon-name-part taxon-name-part-type="species" reg="similis">similis</tp:taxon-name-part>
              </tp:taxon-name><tp:taxon-authority>Krukoff, Brittonia 3: 271. 1938.</tp:taxon-authority><xref ref-type="fig" rid="F7">Fig. 7</xref></tp:nomenclature><tp:treatment-sec sec-type="type material" id="SECID0ERADI"><title>Type material.</title><p><bold>Paraguay. Central</bold>: In the region of Lake Ypacaray, Februrary 1913, <italic>Hassler 11450</italic> (holotype: MO [<ext-link xmlns:xlink="http://www.w3.org/1999/xlink" xlink:href="https://tropicos.org/specimen/3313579" ext-link-type="uri" xlink:type="simple">MO-2050072</ext-link>]; isotypes: A [<ext-link xmlns:xlink="http://www.w3.org/1999/xlink" xlink:href="https://kiki.huh.harvard.edu/databases/specimen_search.php?mode=details&amp;id=72822" ext-link-type="uri" xlink:type="simple">A00066288</ext-link>], BM [<ext-link xmlns:xlink="http://www.w3.org/1999/xlink" xlink:href="https://data.nhm.ac.uk/object/f83b98df-a94d-4b94-9eef-ede3a42e3d46" ext-link-type="uri" xlink:type="simple">BM000538332</ext-link>], G [<ext-link xmlns:xlink="http://www.w3.org/1999/xlink" xlink:href="http://www.ville-ge.ch/musinfo/bd/cjb/chg/adetail.php?id=305668" ext-link-type="uri" xlink:type="simple">G00381487</ext-link>; <ext-link xmlns:xlink="http://www.w3.org/1999/xlink" xlink:href="http://www.ville-ge.ch/musinfo/bd/cjb/chg/adetail.php?id=305667" ext-link-type="uri" xlink:type="simple">G00381504</ext-link>, two sheets; <ext-link xmlns:xlink="http://www.w3.org/1999/xlink" xlink:href="http://www.ville-ge.ch/musinfo/bd/cjb/chg/adetail.php?id=305665" ext-link-type="uri" xlink:type="simple">G00381507</ext-link>, two sheets], K [<ext-link xmlns:xlink="http://www.w3.org/1999/xlink" xlink:href="http://specimens.kew.org/herbarium/K000502765" ext-link-type="uri" xlink:type="simple">K000502765</ext-link>], L [<ext-link xmlns:xlink="http://www.w3.org/1999/xlink" xlink:href="https://data.biodiversitydata.nl/naturalis/specimen/L 0018977" ext-link-type="uri" xlink:type="simple">L0018977</ext-link>], NY [<ext-link xmlns:xlink="http://www.w3.org/1999/xlink" xlink:href="http://sweetgum.nybg.org/science/vh/specimen-details/?irn=477812" ext-link-type="uri" xlink:type="simple">NY00008005</ext-link>, frag. slide, top left envelope; <ext-link xmlns:xlink="http://www.w3.org/1999/xlink" xlink:href="http://sweetgum.nybg.org/science/vh/specimen-details/?irn=477813" ext-link-type="uri" xlink:type="simple">NY00008006</ext-link>], US [<ext-link xmlns:xlink="http://www.w3.org/1999/xlink" xlink:href="http://n2t.net/ark:/65665/36aa009b4-c01b-4d99-8697-8d50ff1196fd" ext-link-type="uri" xlink:type="simple">US00004504</ext-link>]).</p></tp:treatment-sec><tp:treatment-sec sec-type="notes" id="SECID0ESCDI"><title>Notes.</title><p>There are no nomenclature issues with <italic><tp:taxon-name><tp:taxon-name-part taxon-name-part-type="genus" reg="Erythrina">E.</tp:taxon-name-part><tp:taxon-name-part taxon-name-part-type="species" reg="similis">similis</tp:taxon-name-part></tp:taxon-name></italic>, as the name was validly published and the type was specimen correctly cited (Fig. <xref ref-type="fig" rid="F7">7</xref>). However, all databases and studies of the genus state that the protologue was published in 1939. Still, according to the journal’s website, the publication date is October 1938. Additional material: P (<ext-link xmlns:xlink="http://www.w3.org/1999/xlink" xlink:href="https://science.mnhn.fr/institution/mnhn/collection/p/item/p02960062" ext-link-type="uri" xlink:type="simple">P02960062</ext-link>, photo of MO-2050072).</p><fig id="F7" position="float" orientation="portrait"><object-id xmlns:xlink="http://www.w3.org/1999/xlink" content-type="doi" xlink:type="simple">10.3897/phytokeys.232.101105.figure7</object-id><object-id xmlns:xlink="http://www.w3.org/1999/xlink" content-type="arpha" xlink:type="simple">6A8E0BC4-59C7-5495-BA9E-4B26A765AA94</object-id><label>Figure 7.</label><caption><p>Holotype of <italic><tp:taxon-name><tp:taxon-name-part taxon-name-part-type="genus" reg="Erythrina">Erythrina</tp:taxon-name-part><tp:taxon-name-part taxon-name-part-type="species" reg="similis">similis</tp:taxon-name-part></tp:taxon-name></italic><xref ref-type="bibr" rid="B42">Krukoff (1938</xref>: <ext-link xmlns:xlink="http://www.w3.org/1999/xlink" xlink:href="10.2307/2804812" ext-link-type="doi" xlink:type="simple">271</ext-link>). Source: Missouri Botanical Garden (MO) via Tropicos, <ext-link xmlns:xlink="http://www.w3.org/1999/xlink" xlink:href="https://tropicos.org/specimen/3313579" ext-link-type="uri" xlink:type="simple">MO-2050072</ext-link>.</p></caption><graphic xmlns:xlink="http://www.w3.org/1999/xlink" xlink:href="phytokeys-232-001_article-101105__-g007.jpg" position="float" orientation="portrait" xlink:type="simple" id="oo_900990.jpg"><uri content-type="original_file" xlink:type="simple">https://binary.pensoft.net/fig/900990</uri></graphic></fig></tp:treatment-sec><tp:treatment-sec sec-type="etymology" id="SECID0ESEDI"><title>Etymology.</title><p>The specific epithet “<italic><tp:taxon-name><tp:taxon-name-part taxon-name-part-type="genus" reg="Erythrina"/><tp:taxon-name-part taxon-name-part-type="species" reg="similis">similis</tp:taxon-name-part></tp:taxon-name></italic>” is derived from Latin, meaning “<italic>similar to</italic>”, and was chosen due to <italic><tp:taxon-name><tp:taxon-name-part taxon-name-part-type="genus" reg="Erythrina">E.</tp:taxon-name-part><tp:taxon-name-part taxon-name-part-type="species" reg="similis">similis</tp:taxon-name-part></tp:taxon-name></italic> similarity with <italic><tp:taxon-name><tp:taxon-name-part taxon-name-part-type="genus" reg="Erythrina">E.</tp:taxon-name-part><tp:taxon-name-part taxon-name-part-type="species" reg="amazonica">amazonica</tp:taxon-name-part></tp:taxon-name></italic>, especially in dried specimens.</p></tp:treatment-sec><tp:treatment-sec sec-type="Vernacular names" id="SECID0E1FDI"><title>Vernacular names.</title><p>There are no other known vernacular names for <italic><tp:taxon-name><tp:taxon-name-part taxon-name-part-type="genus" reg="Erythrina">E.</tp:taxon-name-part><tp:taxon-name-part taxon-name-part-type="species" reg="similis">similis</tp:taxon-name-part></tp:taxon-name></italic> in Brazil besides the commonly used “mulungu”.</p></tp:treatment-sec><ref-list><ref id="B42"><mixed-citation xmlns:xlink="http://www.w3.org/1999/xlink" xlink:type="simple"><person-group><name name-style="western"><surname>Krukoff</surname><given-names>BA</given-names></name></person-group> (<year>1938</year>) <article-title>The American species of <italic><tp:taxon-name><tp:taxon-name-part taxon-name-part-type="genus">Erythrina</tp:taxon-name-part></tp:taxon-name></italic>.</article-title><source>Brittonia</source><volume>3</volume>: <fpage>205</fpage>–<lpage>337</lpage>. <ext-link xlink:href="10.2307/2804812" ext-link-type="doi" xlink:type="simple">https://doi.org/10.2307/2804812</ext-link></mixed-citation></ref></ref-list></tp:taxon-treatment>
