# Supplementary material for: ﻿Erythrina L. (Phaseoleae, Papilionoideae, Leguminosae) of Brazil: an updated nomenclatural treatment with notes on etymology and vernacular names
Source: PhytoKeys. 2023 Sep 4;232:1–43. doi: 10.3897/phytokeys.232.101105 (PMC10495828; doi:10.3897/phytokeys.232.101105)
Supplement: XML Treatment for Erythrina speciosa [file phytokeys.232.101105-treatment14.xml]

<!DOCTYPE tp:taxon-treatment
  PUBLIC "-//TaxonX//DTD Taxonomic Treatment Publishing DTD v0 20100105//EN" "tax-treatment-NSO.dtd">
<tp:taxon-treatment xmlns:tp="http://www.plazi.org/taxpub"><tp:treatment-meta><kwd-group><label>Taxon classification</label><kwd>
                  <named-content content-type="kingdom">Plantae</named-content>
                </kwd><kwd>
                  <named-content content-type="order">Fabales</named-content>
                </kwd><kwd>
                  <named-content content-type="family">Fabaceae</named-content>
                </kwd></kwd-group><mixed-citation publication-type="journal"><person-group><name><surname>Guedes-Oliveira</surname><given-names>Ramon</given-names></name><name><surname>Fortuna-Perez</surname><given-names>Ana Paula</given-names></name><name><surname>Pederneiras</surname><given-names>Leandro Cardoso</given-names></name><name><surname>Mansano</surname><given-names>Vidal de Freitas</given-names></name></person-group><article-title>﻿<italic><tp:taxon-name><tp:taxon-name-part taxon-name-part-type="genus" reg="Erythrina">Erythrina</tp:taxon-name-part></tp:taxon-name></italic> L. (Phaseoleae, <tp:taxon-name><tp:taxon-name-part taxon-name-part-type="subfamily">Papilionoideae</tp:taxon-name-part></tp:taxon-name>, <tp:taxon-name><tp:taxon-name-part taxon-name-part-type="family">Leguminosae</tp:taxon-name-part></tp:taxon-name>) of Brazil: an updated nomenclatural treatment with notes on etymology and vernacular names</article-title><source>PhytoKeys</source><day>04</day><month>09</month><year>2023</year><volume>232</volume><fpage>1</fpage><lpage>43</lpage><pub-id pub-id-type="doi">10.3897/phytokeys.232.101105</pub-id></mixed-citation></tp:treatment-meta><tp:nomenclature><label>﻿8.</label><tp:taxon-name>
                <object-id xmlns:xlink="http://www.w3.org/1999/xlink" content-type="arpha" xlink:type="simple">5F41D125-5F17-5940-9378-A1888A5819FE</object-id>
                <tp:taxon-name-part taxon-name-part-type="genus" reg="Erythrina">Erythrina</tp:taxon-name-part>
                <tp:taxon-name-part taxon-name-part-type="species" reg="speciosa">speciosa</tp:taxon-name-part>
              </tp:taxon-name><tp:taxon-authority>Lamb. ex Andrews, Bot. Repos. 7: tab. 443. 1807.</tp:taxon-authority><xref ref-type="fig" rid="F8">Fig. 8</xref><tp:nomenclature-citation-list><tp:nomenclature-citation><tp:taxon-name>
                    <tp:taxon-name-part taxon-name-part-type="status">=</tp:taxon-name-part>
                    <tp:taxon-name-part taxon-name-part-type="genus" reg="Erythrina">Erythrina</tp:taxon-name-part>
                    <tp:taxon-name-part taxon-name-part-type="species" reg="poianthes">poianthes</tp:taxon-name-part>
                  </tp:taxon-name><comment> Brot. ex Tilloch &amp; Taylor, Philos Mag. J. 61: <ext-link xmlns:xlink="http://www.w3.org/1999/xlink" xlink:href="https://www.biodiversitylibrary.org/page/15529435" ext-link-type="uri" xlink:type="simple">465</ext-link>. 1823; Brotero, Trans. Linn. Soc. Lond. 14: <ext-link xmlns:xlink="http://www.w3.org/1999/xlink" xlink:href="https://www.biodiversitylibrary.org/page/752712" ext-link-type="uri" xlink:type="simple">342</ext-link>. 1824. Type: Portugal. “Colitur in Horto Botanico Olisiponensi [Jardim Botânico de Lisboa] ad Aulam Regiam in Ajuda sito, et alibi in Lusitania”, ex hort., s.d., s.leg., s.n. (lectotype, designated by <xref ref-type="bibr" rid="B59">Martins and Tozzi 2018</xref>, pg. <ext-link xmlns:xlink="http://www.w3.org/1999/xlink" xlink:href="10.3159/TORREY-D-18-00003.1" ext-link-type="doi" xlink:type="simple">400</ext-link>: illustration in <xref ref-type="bibr" rid="B10">Brotero 1824</xref>, tab. <ext-link xmlns:xlink="http://www.w3.org/1999/xlink" xlink:href="https://www.biodiversitylibrary.org/page/752722" ext-link-type="uri" xlink:type="simple">11</ext-link>). (1) </comment></tp:nomenclature-citation><tp:nomenclature-citation><tp:taxon-name>
                    <tp:taxon-name-part taxon-name-part-type="status">≡</tp:taxon-name-part>
                    <tp:taxon-name-part taxon-name-part-type="genus" reg="Erythrina">Erythrina</tp:taxon-name-part>
                    <tp:taxon-name-part taxon-name-part-type="species" reg="poianthes">poianthes</tp:taxon-name-part>
                  </tp:taxon-name><comment> Brot., Trans. Linn. Soc. Lond. 14: <ext-link xmlns:xlink="http://www.w3.org/1999/xlink" xlink:href="https://www.biodiversitylibrary.org/page/752712" ext-link-type="uri" xlink:type="simple">342</ext-link>. 1824, nom. superf. et. illeg. </comment></tp:nomenclature-citation><tp:nomenclature-citation><tp:taxon-name>
                    <tp:taxon-name-part taxon-name-part-type="status">≡</tp:taxon-name-part>
                    <tp:taxon-name-part taxon-name-part-type="genus" reg="Stenotropis">Stenotropis</tp:taxon-name-part>
                    <tp:taxon-name-part taxon-name-part-type="species" reg="berteroi">berteroi</tp:taxon-name-part>
                  </tp:taxon-name><comment> Hassk., Retzia 1: <ext-link xmlns:xlink="http://www.w3.org/1999/xlink" xlink:href="https://books.google.com.br/books?id=2M05yf1BYy4C&amp;ots=EzUWJf6LH5&amp;dq=retzia hasskarl&amp;lr&amp;hl=fr&amp;pg=PA183#v=onepage&amp;q&amp;f=false" ext-link-type="uri" xlink:type="simple">183</ext-link>. 1855. </comment></tp:nomenclature-citation><tp:nomenclature-citation><tp:taxon-name>
                    <tp:taxon-name-part taxon-name-part-type="status">=</tp:taxon-name-part>
                    <tp:taxon-name-part taxon-name-part-type="genus" reg="Erythrina">Erythrina</tp:taxon-name-part>
                    <tp:taxon-name-part taxon-name-part-type="species" reg="poianthes">poianthes</tp:taxon-name-part>
                    <tp:taxon-name-part taxon-name-part-type="infraspecific-rank">var.</tp:taxon-name-part>
                    <tp:taxon-name-part taxon-name-part-type="variety" reg="subinermis">subinermis</tp:taxon-name-part>
                  </tp:taxon-name><comment> Lindl., Edwards’s Bot. Reg. 19: <ext-link xmlns:xlink="http://www.w3.org/1999/xlink" xlink:href="https://www.biodiversitylibrary.org/page/239620" ext-link-type="uri" xlink:type="simple">1617</ext-link>. 1833. Type: England. London: Growing in the stove of his Grace the Duke of Northumberland at Sion, ex hort., s.d., s.leg., s.n. (lectotype, designated by <xref ref-type="bibr" rid="B59">Martins and Tozzi 2018</xref>, pg. <ext-link xmlns:xlink="http://www.w3.org/1999/xlink" xlink:href="10.3159/TORREY-D-18-00003.1" ext-link-type="doi" xlink:type="simple">400</ext-link>: illustration in <xref ref-type="bibr" rid="B49">Lindley 1833</xref>, tab. <ext-link xmlns:xlink="http://www.w3.org/1999/xlink" xlink:href="https://www.biodiversitylibrary.org/page/239619" ext-link-type="uri" xlink:type="simple">1617</ext-link>). (2) </comment></tp:nomenclature-citation><tp:nomenclature-citation><tp:taxon-name>
                    <tp:taxon-name-part taxon-name-part-type="status">=</tp:taxon-name-part>
                    <tp:taxon-name-part taxon-name-part-type="genus" reg="Erythrina">Erythrina</tp:taxon-name-part>
                    <tp:taxon-name-part taxon-name-part-type="species" reg="reticulata">reticulata</tp:taxon-name-part>
                  </tp:taxon-name><comment> C.Presl, Symb. Bot. 2: <ext-link xmlns:xlink="http://www.w3.org/1999/xlink" xlink:href="https://www.biodiversitylibrary.org/page/12696770" ext-link-type="uri" xlink:type="simple">22</ext-link>. 1834. Type: Brazil. Rio de Janeiro: “in sepibus”, ex hort., s.d., s.leg., s.n. (lectotype, designated by <xref ref-type="bibr" rid="B59">Martins and Tozzi 2018</xref>, pg. <ext-link xmlns:xlink="http://www.w3.org/1999/xlink" xlink:href="10.3159/TORREY-D-18-00003.1" ext-link-type="doi" xlink:type="simple">400</ext-link>: illustration in <xref ref-type="bibr" rid="B70">Presl 1834</xref>, tab. <ext-link xmlns:xlink="http://www.w3.org/1999/xlink" xlink:href="https://www.biodiversitylibrary.org/page/12696850" ext-link-type="uri" xlink:type="simple">68</ext-link>). (3) </comment></tp:nomenclature-citation><tp:nomenclature-citation><tp:taxon-name>
                    <tp:taxon-name-part taxon-name-part-type="status">≡</tp:taxon-name-part>
                    <tp:taxon-name-part taxon-name-part-type="genus" reg="Micropteryx">Micropteryx</tp:taxon-name-part>
                    <tp:taxon-name-part taxon-name-part-type="species" reg="reticulata">reticulata</tp:taxon-name-part>
                  </tp:taxon-name><comment> (C.Presl) Walp., in Duchassaing and Walpers, Linnaea 23(=7): <ext-link xmlns:xlink="http://www.w3.org/1999/xlink" xlink:href="https://www.biodiversitylibrary.org/page/35415000" ext-link-type="uri" xlink:type="simple">741</ext-link>. 1851. </comment></tp:nomenclature-citation><tp:nomenclature-citation><tp:taxon-name>
                    <tp:taxon-name-part taxon-name-part-type="status">≡</tp:taxon-name-part>
                    <tp:taxon-name-part taxon-name-part-type="genus" reg="Corallodendron">Corallodendron</tp:taxon-name-part>
                    <tp:taxon-name-part taxon-name-part-type="species" reg="reticulatum">reticulatum</tp:taxon-name-part>
                  </tp:taxon-name><comment> (C.Presl) Kuntze, Revis. Gen. Pl. 1: <ext-link xmlns:xlink="http://www.w3.org/1999/xlink" xlink:href="https://www.biodiversitylibrary.org/page/127633" ext-link-type="uri" xlink:type="simple">173</ext-link>. 1891. </comment></tp:nomenclature-citation><tp:nomenclature-citation><tp:taxon-name>
                    <tp:taxon-name-part taxon-name-part-type="status">=</tp:taxon-name-part>
                    <tp:taxon-name-part taxon-name-part-type="genus" reg="Erythrina">Erythrina</tp:taxon-name-part>
                    <tp:taxon-name-part taxon-name-part-type="species" reg="speciosa">speciosa</tp:taxon-name-part>
                    <tp:taxon-name-part taxon-name-part-type="infraspecific-rank">var.</tp:taxon-name-part>
                    <tp:taxon-name-part taxon-name-part-type="variety" reg="rosea">rosea</tp:taxon-name-part>
                  </tp:taxon-name><comment> N.F.Mattos, Loefgrenia 21: 1. 1967. Type: Brazil. São Paulo: Cultivada no Jardim Botânico de S. Paulo; proc.: Barra de Una, ao norte de Bertioga, na estrada Bertioga - S. Sebastião, ex hort., s.d., <italic>Pires s.n.</italic> (holotype: SP [<ext-link xmlns:xlink="http://www.w3.org/1999/xlink" xlink:href="https://specieslink.net/search/" ext-link-type="uri" xlink:type="simple">SP000991</ext-link>]; isotype: RB [<ext-link xmlns:xlink="http://www.w3.org/1999/xlink" xlink:href="http://reflora.jbrj.gov.br/reflora/herbarioVirtual/ConsultaPublicoHVUC/ConsultaPublicoHVUC.do?idTestemunho=144474" ext-link-type="uri" xlink:type="simple">RB00514374</ext-link>!]). (4) </comment></tp:nomenclature-citation></tp:nomenclature-citation-list></tp:nomenclature><tp:treatment-sec sec-type="type material" id="SECID0EEPDI"><title>Type material.</title><p><bold>England.</bold> s.loc., ex hort., s.d., s.leg., s.n. (lectotype, designated by <xref ref-type="bibr" rid="B59">Martins and Tozzi 2018</xref>, pg. <ext-link xmlns:xlink="http://www.w3.org/1999/xlink" xlink:href="10.3159/TORREY-D-18-00003.1" ext-link-type="doi" xlink:type="simple">400</ext-link>: illustration in <xref ref-type="bibr" rid="B1">Andrews 1807</xref>, tab. <ext-link xmlns:xlink="http://www.w3.org/1999/xlink" xlink:href="https://www.biodiversitylibrary.org/page/35501082" ext-link-type="uri" xlink:type="simple">443</ext-link>).</p></tp:treatment-sec><tp:treatment-sec sec-type="notes" id="SECID0E5PDI"><title>Notes.</title><p><xref ref-type="bibr" rid="B1">Andrews (1807)</xref> published <italic><tp:taxon-name><tp:taxon-name-part taxon-name-part-type="genus" reg="Erythrina">E.</tp:taxon-name-part><tp:taxon-name-part taxon-name-part-type="species" reg="speciosa">speciosa</tp:taxon-name-part></tp:taxon-name></italic>, a name communicated by Lambert from a cultivated specimen in British greenhouses, with a short description and a well-made illustration of a leaf, inflorescence, and flowers. As Andrews did not mention any type specimen, only citing that the species is “supposed to be a native of South America”, <xref ref-type="bibr" rid="B59">Martins and Tozzi (2018)</xref> correctly designated his illustration as the lectotype (Fig. <xref ref-type="fig" rid="F8">8</xref>).</p><fig id="F8" position="float" orientation="portrait"><object-id xmlns:xlink="http://www.w3.org/1999/xlink" content-type="doi" xlink:type="simple">10.3897/phytokeys.232.101105.figure8</object-id><object-id xmlns:xlink="http://www.w3.org/1999/xlink" content-type="arpha" xlink:type="simple">3FF37807-C5FA-526B-8FFA-FC9272D855AD</object-id><label>Figure 8.</label><caption><p>Lectotype of <italic><tp:taxon-name><tp:taxon-name-part taxon-name-part-type="genus" reg="Erythrina">Erythrina</tp:taxon-name-part><tp:taxon-name-part taxon-name-part-type="species" reg="speciosa">speciosa</tp:taxon-name-part></tp:taxon-name></italic> Lamb. ex <xref ref-type="bibr" rid="B1">Andrews (1807</xref>: <ext-link xmlns:xlink="http://www.w3.org/1999/xlink" xlink:href="https://www.biodiversitylibrary.org/page/35501081" ext-link-type="uri" xlink:type="simple">tab. 443</ext-link>), designated by <xref ref-type="bibr" rid="B59">Martins and Tozzi (2018</xref>: <ext-link xmlns:xlink="http://www.w3.org/1999/xlink" xlink:href="10.3159/TORREY-D-18-00003.1" ext-link-type="doi" xlink:type="simple">400</ext-link>). Source: Missouri Botanical Garden – Peter H. Raven Library via Biodiversity Heritage Library, available at <ext-link xmlns:xlink="http://www.w3.org/1999/xlink" xlink:href="https://www.biodiversitylibrary.org/page/35501082" ext-link-type="uri" xlink:type="simple">https://www.biodiversitylibrary.org/page/35501082</ext-link>.</p></caption><graphic xmlns:xlink="http://www.w3.org/1999/xlink" xlink:href="phytokeys-232-001_article-101105__-g008.jpg" position="float" orientation="portrait" xlink:type="simple" id="oo_900991.jpg"><uri content-type="original_file" xlink:type="simple">https://binary.pensoft.net/fig/900991</uri></graphic></fig><p>(1) <xref ref-type="bibr" rid="B10">Brotero (1824)</xref> published <italic><tp:taxon-name><tp:taxon-name-part taxon-name-part-type="genus" reg="Erythrina">E.</tp:taxon-name-part><tp:taxon-name-part taxon-name-part-type="species" reg="poianthes">poianthes</tp:taxon-name-part></tp:taxon-name></italic> from a cultivated specimen in the Jardim Botânico de Lisboa (Portugal), with a complete description and two very detailed illustrations of leaves, inflorescences, and dissected flowers, but without mentioning any type specimen. However, his description was published in the previous year by <xref ref-type="bibr" rid="B86">Tilloch and Taylor (1823)</xref> as a resumed version for the Proceedings of Learned Societies. This publication takes place due to the principles of priority as specified in Article 11 of the ICN (<xref ref-type="bibr" rid="B94">Turland et al. 2018</xref>), meaning the name published by Brotero is illegitimate. The name has been treated as a synonym since <xref ref-type="bibr" rid="B42">Krukoff (1938)</xref>, and <xref ref-type="bibr" rid="B59">Martins and Tozzi (2018)</xref> correctly designated one of Brotero’s illustrations as the lectotype. <xref ref-type="bibr" rid="B35">Hasskarl (1855)</xref> published <italic><tp:taxon-name><tp:taxon-name-part taxon-name-part-type="genus" reg="Stenotropis">Stenotropis</tp:taxon-name-part><tp:taxon-name-part taxon-name-part-type="species" reg="berteroi">berteroi</tp:taxon-name-part></tp:taxon-name></italic> based on <italic><tp:taxon-name><tp:taxon-name-part taxon-name-part-type="genus" reg="Erythrina">E.</tp:taxon-name-part><tp:taxon-name-part taxon-name-part-type="species" reg="poianthes">poianthes</tp:taxon-name-part></tp:taxon-name></italic> by Brotero, but the genus was later synonymized under <italic><tp:taxon-name><tp:taxon-name-part taxon-name-part-type="genus" reg="Erythrina">Erythrina</tp:taxon-name-part></tp:taxon-name></italic> in <xref ref-type="bibr" rid="B30">Engler and Prantl (1894)</xref>.</p><p>(2) <xref ref-type="bibr" rid="B49">Lindley (1833)</xref> published the variety <tp:taxon-name><tp:taxon-name-part taxon-name-part-type="genus" reg="Erythrina">E.</tp:taxon-name-part><tp:taxon-name-part taxon-name-part-type="species" reg="poianthes">poianthes</tp:taxon-name-part><tp:taxon-name-part taxon-name-part-type="infraspecific-rank">var.</tp:taxon-name-part><tp:taxon-name-part taxon-name-part-type="variety" reg="subnermis">subnermis</tp:taxon-name-part></tp:taxon-name>, with a short description and a well-made illustration of a leaflet and inflorescence from a cultivated specimen in a greenhouse in London (England). The variety was based solely on the absence of spines and the leafy habit in anthesis, which are characters with well-documented morphological plasticity in the species (Guedes-Oliveira et al. manuscript in preparation). The name was already synonymized under <italic><tp:taxon-name><tp:taxon-name-part taxon-name-part-type="genus" reg="Erythrina">E.</tp:taxon-name-part><tp:taxon-name-part taxon-name-part-type="species" reg="speciosa">speciosa</tp:taxon-name-part></tp:taxon-name></italic> by <xref ref-type="bibr" rid="B42">Krukoff (1938)</xref>. Lindley did not assign any type specimen, so <xref ref-type="bibr" rid="B59">Martins and Tozzi (2018)</xref> correctly designated his illustration as the lectotype for the name.</p><p>(3) <xref ref-type="bibr" rid="B70">Presl (1834)</xref> published <italic><tp:taxon-name><tp:taxon-name-part taxon-name-part-type="genus" reg="Erythrina">E.</tp:taxon-name-part><tp:taxon-name-part taxon-name-part-type="species" reg="reticulata">reticulata</tp:taxon-name-part></tp:taxon-name></italic> from a specimen in Rio de Janeiro (Brazil), with a full description and a detailed illustration of leaves, inflorescence and dissected flowers, but without mentioning any type specimen. The name was already synonymized under <italic><tp:taxon-name><tp:taxon-name-part taxon-name-part-type="genus" reg="Erythrina">E.</tp:taxon-name-part><tp:taxon-name-part taxon-name-part-type="species" reg="speciosa">speciosa</tp:taxon-name-part></tp:taxon-name></italic> by <xref ref-type="bibr" rid="B42">Krukoff (1938)</xref>, but as he also did not designate any type specimen, <xref ref-type="bibr" rid="B59">Martins and Tozzi (2018)</xref> correctly designated Presl illustration as the lectotype. Walpers (1851, not 1850) published <italic><tp:taxon-name><tp:taxon-name-part taxon-name-part-type="genus" reg="Micropteryx">Micropteryx</tp:taxon-name-part></tp:taxon-name></italic> mentioning <italic><tp:taxon-name><tp:taxon-name-part taxon-name-part-type="genus" reg="Erythrina">E.</tp:taxon-name-part><tp:taxon-name-part taxon-name-part-type="species" reg="reticulata">reticulata</tp:taxon-name-part></tp:taxon-name></italic> as a synonym of <italic><tp:taxon-name><tp:taxon-name-part taxon-name-part-type="genus" reg="Micropteryx">M.</tp:taxon-name-part><tp:taxon-name-part taxon-name-part-type="species" reg="reticulata">reticulata</tp:taxon-name-part></tp:taxon-name></italic>, but the genus was later synonymized into <italic><tp:taxon-name><tp:taxon-name-part taxon-name-part-type="genus" reg="Erythrina">Erythrina</tp:taxon-name-part></tp:taxon-name></italic> in <xref ref-type="bibr" rid="B30">Engler and Prantl (1894)</xref>. <xref ref-type="bibr" rid="B45">Kuntze (1891)</xref> published <italic><tp:taxon-name><tp:taxon-name-part taxon-name-part-type="genus" reg="Corallodendron">Corallodendron</tp:taxon-name-part></tp:taxon-name></italic> mentioning <italic><tp:taxon-name><tp:taxon-name-part taxon-name-part-type="genus" reg="Erythrina">E.</tp:taxon-name-part><tp:taxon-name-part taxon-name-part-type="species" reg="reticulata">reticulata</tp:taxon-name-part></tp:taxon-name></italic> as a synonym of <italic><tp:taxon-name><tp:taxon-name-part taxon-name-part-type="genus" reg="Corallodendron">C.</tp:taxon-name-part><tp:taxon-name-part taxon-name-part-type="species" reg="reticulatum">reticulatum</tp:taxon-name-part></tp:taxon-name></italic>, but the genus was synonymized under <italic><tp:taxon-name><tp:taxon-name-part taxon-name-part-type="genus" reg="Erythrina">Erythrina</tp:taxon-name-part></tp:taxon-name></italic> in <xref ref-type="bibr" rid="B30">Engler and Prantl (1894)</xref> as well.</p><p>(4) <xref ref-type="bibr" rid="B62">Mattos (1967)</xref> published the variety <tp:taxon-name><tp:taxon-name-part taxon-name-part-type="genus" reg="Erythrina">E.</tp:taxon-name-part><tp:taxon-name-part taxon-name-part-type="species" reg="speciosa">speciosa</tp:taxon-name-part><tp:taxon-name-part taxon-name-part-type="infraspecific-rank">var.</tp:taxon-name-part><tp:taxon-name-part taxon-name-part-type="variety" reg="rosea">rosea</tp:taxon-name-part></tp:taxon-name> from a cultivated specimen in the Jardim Botânico de São Paulo (Brazil), based on the pinkish color of its flowers. The original protologue could not be found online, but the type specimens were seen. As there are no other morphological characters to support this variety besides the corolla’s color, which is a common mutation observed in cultivated specimens of <italic><tp:taxon-name><tp:taxon-name-part taxon-name-part-type="genus" reg="Erythrina">E.</tp:taxon-name-part><tp:taxon-name-part taxon-name-part-type="species" reg="speciosa">speciosa</tp:taxon-name-part></tp:taxon-name></italic> (Guedes-Oliveira et al. manuscript in preparation), the name was already synonymized under <italic><tp:taxon-name><tp:taxon-name-part taxon-name-part-type="genus" reg="Erythrina">E.</tp:taxon-name-part><tp:taxon-name-part taxon-name-part-type="species" reg="speciosa">speciosa</tp:taxon-name-part></tp:taxon-name></italic> by <xref ref-type="bibr" rid="B59">Martins and Tozzi (2018)</xref>.</p></tp:treatment-sec><tp:treatment-sec sec-type="etymology" id="SECID0ED2DI"><title>Etymology.</title><p>The specific epithet “<italic><tp:taxon-name><tp:taxon-name-part taxon-name-part-type="genus" reg="Erythrina"/><tp:taxon-name-part taxon-name-part-type="species" reg="speciosa">speciosa</tp:taxon-name-part></tp:taxon-name></italic>” is derived from Latin, meaning “<italic>handsome</italic>” or “<italic>splendid</italic>”, and was presumably given by horticulturists who were amazed by the showy appearance of its flowers when the species was introduced to the United Kingdom.</p></tp:treatment-sec><tp:treatment-sec sec-type="Vernacular names" id="SECID0EX2DI"><title>Vernacular names.</title><p>According to <xref ref-type="bibr" rid="B18">Carvalho (2010)</xref> and herbarium records, <italic><tp:taxon-name><tp:taxon-name-part taxon-name-part-type="genus" reg="Erythrina">E.</tp:taxon-name-part><tp:taxon-name-part taxon-name-part-type="species" reg="speciosa">speciosa</tp:taxon-name-part></tp:taxon-name></italic> is generally known as “mulungu” in Brazil, and also as “canivete”, “eritrina-anã”, “mulungu-da-várzea”, “mulungu-do-pequeno” or “suinã” (and spelling variations) in the state of <bold>Minas Gerais</bold>; “facãozinho”, “mulungu-do-litoral”, “suinã” (and spelling variations) or “unha-do-diabo” in <bold>Paraná</bold>; “bico-de-papagaio”, “candelabro-vermelho”, “corticeira”, “eritrina”, “eritrina-candelabro”, “mulungu-do-litoral”, “suinã” (and spelling variations) or “suinã-<tp:taxon-name><tp:taxon-name-part taxon-name-part-type="genus" reg="Erythrina"/><tp:taxon-name-part taxon-name-part-type="species" reg="reticulata">reticulata</tp:taxon-name-part></tp:taxon-name>” in <bold>São Paulo</bold>, and “bico-de-papagaio” in <bold>Santa Catarina</bold>.</p></tp:treatment-sec><ref-list><ref id="B1"><mixed-citation xmlns:xlink="http://www.w3.org/1999/xlink" xlink:type="simple"><person-group><name name-style="western"><surname>Andrews</surname><given-names>HC</given-names></name></person-group> (<year>1807</year>) The botanist’s repository, for new, and rare plants. Containing coloured figures of such plants, as have not hitherto appeared in any similar publication; with all their essential characters, botanically arranged, after the sexual system of the celebrated Linnaeus. Vol. 7. T. Bensley, London. <ext-link xlink:href="10.5962/bhl.title.51972" ext-link-type="doi" xlink:type="simple">https://doi.org/10.5962/bhl.title.51972</ext-link></mixed-citation></ref><ref id="B59"><mixed-citation xmlns:xlink="http://www.w3.org/1999/xlink" xlink:type="simple"><person-group><name name-style="western"><surname>Martins</surname><given-names>MV</given-names></name><name name-style="western"><surname>Tozzi</surname><given-names>AMGA</given-names></name></person-group> (<year>2018</year>) <article-title>Nomenclatural and taxonomic changes in Brazilian <italic><tp:taxon-name><tp:taxon-name-part taxon-name-part-type="genus">Erythrina</tp:taxon-name-part></tp:taxon-name></italic> (<tp:taxon-name><tp:taxon-name-part taxon-name-part-type="family">Leguminosae</tp:taxon-name-part></tp:taxon-name>, <tp:taxon-name><tp:taxon-name-part taxon-name-part-type="subfamily">Papilionoideae</tp:taxon-name-part></tp:taxon-name>, Phaseoleae).</article-title><source>The Journal of the Torrey Botanical Society</source><volume>145</volume>(<issue>4</issue>): <fpage>398</fpage>–<lpage>402</lpage>. <ext-link xlink:href="10.3159/TORREY-D-18-00003.1" ext-link-type="doi" xlink:type="simple">https://doi.org/10.3159/TORREY-D-18-00003.1</ext-link></mixed-citation></ref><ref id="B10"><mixed-citation xmlns:xlink="http://www.w3.org/1999/xlink" xlink:type="simple"><person-group><name name-style="western"><surname>Brotero</surname><given-names>FA</given-names></name></person-group> (<year>1824</year>) <article-title>Descriptions of two new species of <italic><tp:taxon-name><tp:taxon-name-part taxon-name-part-type="genus">Erythrina</tp:taxon-name-part></tp:taxon-name></italic>.</article-title><source>Transactions of the Linnean Society of London</source><volume>14</volume>(<issue>2</issue>): <fpage>342</fpage>–<lpage>352</lpage>. <ext-link xlink:href="10.1111/j.1095-8339.1823.tb00095.x" ext-link-type="doi" xlink:type="simple">https://doi.org/10.1111/j.1095-8339.1823.tb00095.x</ext-link></mixed-citation></ref><ref id="B49"><mixed-citation xmlns:xlink="http://www.w3.org/1999/xlink" xlink:type="simple"><person-group><name name-style="western"><surname>Lindley</surname><given-names>J</given-names></name></person-group> (<year>1833</year>) Edward’s Botanical Register: or, ornamental flower-garden and shrubbery: consisting of coloured figures of exotic plants, cultivated in British gardens; accompanied by their history best method of treatment in cultivation, propagation, etc. Continued by John Lindley, New Series. Vol. VI. or Vol. XIX. of the entire work. James Ridgway, London. <ext-link xlink:href="https://www.biodiversitylibrary.org/bibliography/383" ext-link-type="uri" xlink:type="simple">https://www.biodiversitylibrary.org/bibliography/383</ext-link></mixed-citation></ref><ref id="B70"><mixed-citation xmlns:xlink="http://www.w3.org/1999/xlink" xlink:type="simple"><person-group><name name-style="western"><surname>Presl</surname><given-names>CB</given-names></name></person-group> (<year>1834</year>) <source>Symbolae botanicae sive descriptiones et icones plantarum novarum aut minus cognitarum. Volumen Secundum. Sumptibus auctoris. E typographia J.</source><publisher-name>Spurny</publisher-name>, <publisher-loc>Pragae [Prague]</publisher-loc>, <size units="page">30 pp</size>. <ext-link xlink:href="10.5962/bhl.title.12413" ext-link-type="doi" xlink:type="simple">https://doi.org/10.5962/bhl.title.12413</ext-link></mixed-citation></ref><ref id="B86"><mixed-citation xmlns:xlink="http://www.w3.org/1999/xlink" xlink:type="simple"><person-group><name name-style="western"><surname>Tilloch</surname><given-names>A</given-names></name><name name-style="western"><surname>Taylor</surname><given-names>R</given-names></name></person-group> (<year>1823</year>) Proceedings of Learned Societies. Linnaean Society. The Philosophical magazine and journal 61: 465. <ext-link xlink:href="https://www.biodiversitylibrary.org/bibliography/60498" ext-link-type="uri" xlink:type="simple">https://www.biodiversitylibrary.org/bibliography/60498</ext-link></mixed-citation></ref><ref id="B94"><mixed-citation xmlns:xlink="http://www.w3.org/1999/xlink" xlink:type="simple"><person-group><name name-style="western"><surname>Turland</surname><given-names>NJ</given-names></name><name name-style="western"><surname>Wiersema</surname><given-names>JH</given-names></name><name name-style="western"><surname>Barrie</surname><given-names>FR</given-names></name><name name-style="western"><surname>Greuter</surname><given-names>W</given-names></name><name name-style="western"><surname>Hawksworth</surname><given-names>DL</given-names></name><name name-style="western"><surname>Herendeen</surname><given-names>PS</given-names></name><etal/></person-group> (<year>2018</year>) International Code of Nomenclature for algae, fungi, and plants (Shenzhen Code) adopted by the Nineteenth International Botanical Congress Shenzhen, China, July 2017. Regnum Vegetabile 159. Koeltz Botanical Books, Glashütten. <ext-link xlink:href="10.12705/Code.2018" ext-link-type="doi" xlink:type="simple">https://doi.org/10.12705/Code.2018</ext-link></mixed-citation></ref><ref id="B42"><mixed-citation xmlns:xlink="http://www.w3.org/1999/xlink" xlink:type="simple"><person-group><name name-style="western"><surname>Krukoff</surname><given-names>BA</given-names></name></person-group> (<year>1938</year>) <article-title>The American species of <italic><tp:taxon-name><tp:taxon-name-part taxon-name-part-type="genus">Erythrina</tp:taxon-name-part></tp:taxon-name></italic>.</article-title><source>Brittonia</source><volume>3</volume>: <fpage>205</fpage>–<lpage>337</lpage>. <ext-link xlink:href="10.2307/2804812" ext-link-type="doi" xlink:type="simple">https://doi.org/10.2307/2804812</ext-link></mixed-citation></ref><ref id="B35"><mixed-citation xmlns:xlink="http://www.w3.org/1999/xlink" xlink:type="simple"><person-group><name name-style="western"><surname>Hasskarl</surname><given-names>JR</given-names></name></person-group> (<year>1855</year>) <source>Retzia sive observationes botanicae, quas in primis in Horto Botanico Bogoriensi mensibus Februario ad Julium 1855 fecit J. K. Hasskarl. Pugillus I.</source><publisher-name>Lange &amp; Co.</publisher-name>, <publisher-loc>Batavia [Netherlands]</publisher-loc>, <size units="page">252 pp</size>. <ext-link xlink:href="https://books.google.com.br/books?id=2M05yf1BYy4C&amp;dq=retzia%20hasskarl&amp;lr&amp;hl=fr&amp;pg=PP5#v=onepage&amp;q&amp;f=false" ext-link-type="uri" xlink:type="simple">https://books.google.com.br/books?id=2M05yf1BYy4C&amp;dq=retzia%20hasskarl&amp;lr&amp;hl=fr&amp;pg=PP5#v=onepage&amp;q&amp;f=false</ext-link></mixed-citation></ref><ref id="B30"><mixed-citation xmlns:xlink="http://www.w3.org/1999/xlink" xlink:type="simple"><person-group><name name-style="western"><surname>Engler</surname><given-names>A</given-names></name><name name-style="western"><surname>Prantl</surname><given-names>K</given-names></name></person-group> (<year>1894</year>) Die natürlichen Pflanzenfamilien nebst ihren Gattungen und wichtigeren Arten insbesondere den Nutzpflanzen, bearbeitet unter Mitwirkung zahlreicher hervorragender Fachgelehrten. Teil III. Abteilung 3. Lieferung 104. Wilhelm Engelmann, Leipzig, 353–396. <ext-link xlink:href="10.5962/bhl.title.4635" ext-link-type="doi" xlink:type="simple">https://doi.org/10.5962/bhl.title.4635</ext-link></mixed-citation></ref><ref id="B45"><mixed-citation xmlns:xlink="http://www.w3.org/1999/xlink" xlink:type="simple"><person-group><name name-style="western"><surname>Kuntze</surname><given-names>O</given-names></name></person-group> (<year>1891</year>) <source>Revisio generum plantarum vascularium omnium atque cellularium multarum secundum leges nomenclature internationales cum enumeratione plantarum exoticarum in itinere mundi collectarum. Pars I. Commissionen. Arthur Felix, Leipzig; Dulau &amp; Co., London; U. Hoepli, Milano [Milan]; Gust. E.</source><publisher-name>Schechert</publisher-name>, <publisher-loc>New York; Charles Klincksieck, Paris</publisher-loc>, <size units="page">374 pp</size>. <ext-link xlink:href="10.5962/bhl.title.327" ext-link-type="doi" xlink:type="simple">https://doi.org/10.5962/bhl.title.327</ext-link></mixed-citation></ref><ref id="B62"><mixed-citation xmlns:xlink="http://www.w3.org/1999/xlink" xlink:type="simple"><person-group><name name-style="western"><surname>Mattos</surname><given-names>NF</given-names></name></person-group> (<year>1967</year>) <article-title>Novidades taxonomicas da Flora Paulista. Loefgrenia.</article-title><source>Comunicações Avulsas de Botânica</source><volume>21</volume>: <fpage>1</fpage>–<lpage>2</lpage>.</mixed-citation></ref><ref id="B18"><mixed-citation xmlns:xlink="http://www.w3.org/1999/xlink" xlink:type="simple"><person-group><name name-style="western"><surname>Carvalho</surname><given-names>PER</given-names></name></person-group> (<year>2010</year>) <source>Espécies arbóreas brasileiras, Vol. 4.</source><publisher-name>Embrapa Informação Tecnológica</publisher-name>, <publisher-loc>Brasília, Distrito Federal</publisher-loc>, <size units="page">644 pp</size>. <ext-link xlink:href="https://www.alice.cnptia.embrapa.br/handle/doc/305634" ext-link-type="uri" xlink:type="simple">https://www.alice.cnptia.embrapa.br/handle/doc/305634</ext-link></mixed-citation></ref></ref-list></tp:taxon-treatment>
