# Supplementary material for: ﻿Erythrina L. (Phaseoleae, Papilionoideae, Leguminosae) of Brazil: an updated nomenclatural treatment with notes on etymology and vernacular names
Source: PhytoKeys. 2023 Sep 4;232:1–43. doi: 10.3897/phytokeys.232.101105 (PMC10495828; doi:10.3897/phytokeys.232.101105)
Supplement: XML Treatment for Erythrina ulei [file phytokeys.232.101105-treatment15.xml]

<!DOCTYPE tp:taxon-treatment
  PUBLIC "-//TaxonX//DTD Taxonomic Treatment Publishing DTD v0 20100105//EN" "tax-treatment-NSO.dtd">
<tp:taxon-treatment xmlns:tp="http://www.plazi.org/taxpub"><tp:treatment-meta><kwd-group><label>Taxon classification</label><kwd>
                  <named-content content-type="kingdom">Plantae</named-content>
                </kwd><kwd>
                  <named-content content-type="order">Fabales</named-content>
                </kwd><kwd>
                  <named-content content-type="family">Fabaceae</named-content>
                </kwd></kwd-group><mixed-citation publication-type="journal"><person-group><name><surname>Guedes-Oliveira</surname><given-names>Ramon</given-names></name><name><surname>Fortuna-Perez</surname><given-names>Ana Paula</given-names></name><name><surname>Pederneiras</surname><given-names>Leandro Cardoso</given-names></name><name><surname>Mansano</surname><given-names>Vidal de Freitas</given-names></name></person-group><article-title>﻿<italic><tp:taxon-name><tp:taxon-name-part taxon-name-part-type="genus" reg="Erythrina">Erythrina</tp:taxon-name-part></tp:taxon-name></italic> L. (Phaseoleae, <tp:taxon-name><tp:taxon-name-part taxon-name-part-type="subfamily">Papilionoideae</tp:taxon-name-part></tp:taxon-name>, <tp:taxon-name><tp:taxon-name-part taxon-name-part-type="family">Leguminosae</tp:taxon-name-part></tp:taxon-name>) of Brazil: an updated nomenclatural treatment with notes on etymology and vernacular names</article-title><source>PhytoKeys</source><day>04</day><month>09</month><year>2023</year><volume>232</volume><fpage>1</fpage><lpage>43</lpage><pub-id pub-id-type="doi">10.3897/phytokeys.232.101105</pub-id></mixed-citation></tp:treatment-meta><tp:nomenclature><label>﻿9.</label><tp:taxon-name>
                <object-id xmlns:xlink="http://www.w3.org/1999/xlink" content-type="arpha" xlink:type="simple">B0A22137-5913-59F7-82A7-80A2979E3E08</object-id>
                <tp:taxon-name-part taxon-name-part-type="genus" reg="Erythrina">Erythrina</tp:taxon-name-part>
                <tp:taxon-name-part taxon-name-part-type="species" reg="ulei">ulei</tp:taxon-name-part>
              </tp:taxon-name><tp:taxon-authority>Harms, in Ule, Verh. Bot. Vereins Prov. Brandenburg 48: 172. 1907.</tp:taxon-authority><xref ref-type="fig" rid="F9">Fig. 9</xref></tp:nomenclature><tp:treatment-sec sec-type="type material" id="SECID0EZ6DI"><title>Type material.</title><p><bold>Peru. Loreto</bold>: Yurimaguas, August 1902, <italic>Ule 6300</italic> (lectotype, designated here: K [<ext-link xmlns:xlink="http://www.w3.org/1999/xlink" xlink:href="http://specimens.kew.org/herbarium/K000502764" ext-link-type="uri" xlink:type="simple">K000502764</ext-link>]; isolectotypes: B [presumably destroyed], HBG [<ext-link xmlns:xlink="http://www.w3.org/1999/xlink" xlink:href="https://plants.jstor.org/stable/10.5555/al.ap.specimen.hbg519848" ext-link-type="uri" xlink:type="simple">HBG519848</ext-link>], L [<ext-link xmlns:xlink="http://www.w3.org/1999/xlink" xlink:href="https://data.biodiversitydata.nl/naturalis/specimen/L 0018978" ext-link-type="uri" xlink:type="simple">L0018978</ext-link>], NY [<ext-link xmlns:xlink="http://www.w3.org/1999/xlink" xlink:href="http://sweetgum.nybg.org/science/vh/specimen-details/?irn=223672" ext-link-type="uri" xlink:type="simple">NY00008009</ext-link>, frag., bottom envelope; <ext-link xmlns:xlink="http://www.w3.org/1999/xlink" xlink:href="http://sweetgum.nybg.org/science/vh/specimen-details/?irn=223671" ext-link-type="uri" xlink:type="simple">NY00521212</ext-link>, frag. slide, left envelope], RB [<ext-link xmlns:xlink="http://www.w3.org/1999/xlink" xlink:href="http://reflora.jbrj.gov.br/reflora/herbarioVirtual/ConsultaPublicoHVUC/ConsultaPublicoHVUC.do?idTestemunho=591046" ext-link-type="uri" xlink:type="simple">RB00540258</ext-link>!, mixture! fls. in packet are of <italic><tp:taxon-name><tp:taxon-name-part taxon-name-part-type="genus" reg="Erythrina">E.</tp:taxon-name-part><tp:taxon-name-part taxon-name-part-type="species" reg="mulungu">mulungu</tp:taxon-name-part></tp:taxon-name></italic> Mart. ex Benth.]). Remaining syntype: Peru. Puno: “Provinz Sandia, Chunchusmayo, in der Nähe des Flusses”, 900 m, July 1902, <italic>Weberbauer 1249</italic>).</p></tp:treatment-sec><tp:treatment-sec sec-type="notes" id="SECID0EPBAK"><title>Notes.</title><p><xref ref-type="bibr" rid="B95">Ule (1907)</xref> published a complete description of a species named by Harms mentioning two different collections in Peru (<italic>Ule 6300</italic> and <italic>Weberbauer 1249</italic>), but without citing any herbaria. <xref ref-type="bibr" rid="B42">Krukoff (1938)</xref> correctly designated the collection from Ule in herbarium B as the lectotype, but it was presumably destroyed in the bombing raid in 1943 (<xref ref-type="bibr" rid="B9">Botanischer Garten und Botanisches Museum Berlin 2022</xref>). Therefore, here we select one of the remaining available specimens in herbarium K as the new lectotype (Fig. <xref ref-type="fig" rid="F9">9</xref>). The remaining syntype collection could not be found online. Additional material: F (<ext-link xmlns:xlink="http://www.w3.org/1999/xlink" xlink:href="https://collections-botany.fieldmuseum.org/catalogue/212592" ext-link-type="uri" xlink:type="simple">neg. 2376</ext-link>, photo of B), IAN (<ext-link xmlns:xlink="http://www.w3.org/1999/xlink" xlink:href="https://specieslink.net/search/" ext-link-type="uri" xlink:type="simple">IAN001760</ext-link>, photo of F neg. 2376), MG (<ext-link xmlns:xlink="http://www.w3.org/1999/xlink" xlink:href="http://reflora.jbrj.gov.br/reflora/herbarioVirtual/ConsultaPublicoHVUC/ConsultaPublicoHVUC.do?idTestemunho=2908694" ext-link-type="uri" xlink:type="simple">MG006169</ext-link>, photo n.v.), MO (<ext-link xmlns:xlink="http://www.w3.org/1999/xlink" xlink:href="http://legacy.tropicos.org/Specimen/3187211" ext-link-type="uri" xlink:type="simple">MO-1680466</ext-link>, photo n.v.; <ext-link xmlns:xlink="http://www.w3.org/1999/xlink" xlink:href="http://legacy.tropicos.org/Specimen/3187253" ext-link-type="uri" xlink:type="simple">MO-1680467</ext-link>, photo n.v.).</p><fig id="F9" position="float" orientation="portrait"><object-id xmlns:xlink="http://www.w3.org/1999/xlink" content-type="doi" xlink:type="simple">10.3897/phytokeys.232.101105.figure9</object-id><object-id xmlns:xlink="http://www.w3.org/1999/xlink" content-type="arpha" xlink:type="simple">F0353A23-8C02-55F4-A298-E81E01975163</object-id><label>Figure 9.</label><caption><p>Lectotype of <italic><tp:taxon-name><tp:taxon-name-part taxon-name-part-type="genus" reg="Erythrina">Erythrina</tp:taxon-name-part><tp:taxon-name-part taxon-name-part-type="species" reg="ulei">ulei</tp:taxon-name-part></tp:taxon-name></italic> Harms, in <xref ref-type="bibr" rid="B95">Ule (1907</xref>: <ext-link xmlns:xlink="http://www.w3.org/1999/xlink" xlink:href="https://www.biodiversitylibrary.org/page/33877022" ext-link-type="uri" xlink:type="simple">172</ext-link>), designated here. Source: Kew Herbarium – Royal Botanic Gardens (K) via Kew Herbarium Catalogue, <ext-link xmlns:xlink="http://www.w3.org/1999/xlink" xlink:href="http://specimens.kew.org/herbarium/K000502764" ext-link-type="uri" xlink:type="simple">K000502764</ext-link>.</p></caption><graphic xmlns:xlink="http://www.w3.org/1999/xlink" xlink:href="phytokeys-232-001_article-101105__-g009.jpg" position="float" orientation="portrait" xlink:type="simple" id="oo_900992.jpg"><uri content-type="original_file" xlink:type="simple">https://binary.pensoft.net/fig/900992</uri></graphic></fig></tp:treatment-sec><tp:treatment-sec sec-type="etymology" id="SECID0EIEAK"><title>Etymology.</title><p>The specific epithet “<italic><tp:taxon-name><tp:taxon-name-part taxon-name-part-type="genus" reg="Erythrina"/><tp:taxon-name-part taxon-name-part-type="species" reg="ulei">ulei</tp:taxon-name-part></tp:taxon-name></italic>” was a homage to Ernst Heinrich Georg Ule (1854–1915), a German botanist who collected one of the syntype specimens attributed to the species.</p></tp:treatment-sec><tp:treatment-sec sec-type="Vernacular names" id="SECID0EYEAK"><title>Vernacular names.</title><p>According to herbarium records, <italic><tp:taxon-name><tp:taxon-name-part taxon-name-part-type="genus" reg="Erythrina">E.</tp:taxon-name-part><tp:taxon-name-part taxon-name-part-type="species" reg="ulei">ulei</tp:taxon-name-part></tp:taxon-name></italic> is generally known as “mulungu” in Brazil, and also as “mandiocão” in the state of <bold>Mato Grosso</bold>.</p></tp:treatment-sec><ref-list><ref id="B95"><mixed-citation xmlns:xlink="http://www.w3.org/1999/xlink" xlink:type="simple"><person-group><name name-style="western"><surname>Ule</surname><given-names>E</given-names></name></person-group> (<year>1907</year>) <article-title>Beiträge zur Flora der Hylaea nach den Sammlungen von Ule’s Amazonas-Expedition.</article-title><source>Verhandlungen des Botanischen Vereins für die Provinz Brandenburg</source><volume>48</volume>: <fpage>116</fpage>–<lpage>208</lpage>. <ext-link xlink:href="https://www.biodiversitylibrary.org/part/281527" ext-link-type="uri" xlink:type="simple">https://www.biodiversitylibrary.org/part/281527</ext-link></mixed-citation></ref><ref id="B42"><mixed-citation xmlns:xlink="http://www.w3.org/1999/xlink" xlink:type="simple"><person-group><name name-style="western"><surname>Krukoff</surname><given-names>BA</given-names></name></person-group> (<year>1938</year>) <article-title>The American species of <italic><tp:taxon-name><tp:taxon-name-part taxon-name-part-type="genus">Erythrina</tp:taxon-name-part></tp:taxon-name></italic>.</article-title><source>Brittonia</source><volume>3</volume>: <fpage>205</fpage>–<lpage>337</lpage>. <ext-link xlink:href="10.2307/2804812" ext-link-type="doi" xlink:type="simple">https://doi.org/10.2307/2804812</ext-link></mixed-citation></ref><ref id="B9"><mixed-citation xmlns:xlink="http://www.w3.org/1999/xlink" xlink:type="simple">Botanischer Garten und Botanisches Museum Berlin (<year>2022</year>) History of the Herbarium. <ext-link xlink:href="https://www.bgbm.org/en/history-collections-botanical-museum-berlin-dahlem-b" ext-link-type="uri" xlink:type="simple">https://www.bgbm.org/en/history-collections-botanical-museum-berlin-dahlem-b</ext-link> [Accessed on 26.01.2023]</mixed-citation></ref></ref-list></tp:taxon-treatment>
