# Supplementary material for: ﻿Erythrina L. (Phaseoleae, Papilionoideae, Leguminosae) of Brazil: an updated nomenclatural treatment with notes on etymology and vernacular names
Source: PhytoKeys. 2023 Sep 4;232:1–43. doi: 10.3897/phytokeys.232.101105 (PMC10495828; doi:10.3897/phytokeys.232.101105)
Supplement: XML Treatment for Erythrina velutina [file phytokeys.232.101105-treatment16.xml]

<!DOCTYPE tp:taxon-treatment
  PUBLIC "-//TaxonX//DTD Taxonomic Treatment Publishing DTD v0 20100105//EN" "tax-treatment-NSO.dtd">
<tp:taxon-treatment xmlns:tp="http://www.plazi.org/taxpub"><tp:treatment-meta><kwd-group><label>Taxon classification</label><kwd>
                  <named-content content-type="kingdom">Plantae</named-content>
                </kwd><kwd>
                  <named-content content-type="order">Fabales</named-content>
                </kwd><kwd>
                  <named-content content-type="family">Fabaceae</named-content>
                </kwd></kwd-group><mixed-citation publication-type="journal"><person-group><name><surname>Guedes-Oliveira</surname><given-names>Ramon</given-names></name><name><surname>Fortuna-Perez</surname><given-names>Ana Paula</given-names></name><name><surname>Pederneiras</surname><given-names>Leandro Cardoso</given-names></name><name><surname>Mansano</surname><given-names>Vidal de Freitas</given-names></name></person-group><article-title>﻿<italic><tp:taxon-name><tp:taxon-name-part taxon-name-part-type="genus" reg="Erythrina">Erythrina</tp:taxon-name-part></tp:taxon-name></italic> L. (Phaseoleae, <tp:taxon-name><tp:taxon-name-part taxon-name-part-type="subfamily">Papilionoideae</tp:taxon-name-part></tp:taxon-name>, <tp:taxon-name><tp:taxon-name-part taxon-name-part-type="family">Leguminosae</tp:taxon-name-part></tp:taxon-name>) of Brazil: an updated nomenclatural treatment with notes on etymology and vernacular names</article-title><source>PhytoKeys</source><day>04</day><month>09</month><year>2023</year><volume>232</volume><fpage>1</fpage><lpage>43</lpage><pub-id pub-id-type="doi">10.3897/phytokeys.232.101105</pub-id></mixed-citation></tp:treatment-meta><tp:nomenclature><label>﻿10.</label><tp:taxon-name>
                <object-id xmlns:xlink="http://www.w3.org/1999/xlink" content-type="arpha" xlink:type="simple">604459CE-1F66-56BB-A086-A28672BD0C41</object-id>
                <tp:taxon-name-part taxon-name-part-type="genus" reg="Erythrina">Erythrina</tp:taxon-name-part>
                <tp:taxon-name-part taxon-name-part-type="species" reg="velutina">velutina</tp:taxon-name-part>
              </tp:taxon-name><tp:taxon-authority>Willd., Neue Schriften Ges. Naturf. Freunde Berlin 3: 426. 1801.</tp:taxon-authority><xref ref-type="fig" rid="F10">Fig. 10</xref><tp:nomenclature-citation-list><tp:nomenclature-citation><tp:taxon-name>
                    <tp:taxon-name-part taxon-name-part-type="status">≡</tp:taxon-name-part>
                    <tp:taxon-name-part taxon-name-part-type="genus" reg="Chirocalyx">Chirocalyx</tp:taxon-name-part>
                    <tp:taxon-name-part taxon-name-part-type="species" reg="velutinus">velutinus</tp:taxon-name-part>
                  </tp:taxon-name><comment> (Willd.) Walp., Flora 36: <ext-link xmlns:xlink="http://www.w3.org/1999/xlink" xlink:href="https://www.biodiversitylibrary.org/page/47156" ext-link-type="uri" xlink:type="simple">148</ext-link>. 1853. </comment></tp:nomenclature-citation><tp:nomenclature-citation><tp:taxon-name>
                    <tp:taxon-name-part taxon-name-part-type="status">≡</tp:taxon-name-part>
                    <tp:taxon-name-part taxon-name-part-type="genus" reg="Corallodendron">Corallodendron</tp:taxon-name-part>
                    <tp:taxon-name-part taxon-name-part-type="species" reg="velutinum">velutinum</tp:taxon-name-part>
                  </tp:taxon-name><comment> (Willd.) Kuntze, Revis. Gen. Pl. 1: <ext-link xmlns:xlink="http://www.w3.org/1999/xlink" xlink:href="https://www.biodiversitylibrary.org/page/127633" ext-link-type="uri" xlink:type="simple">173</ext-link>. 1891. </comment></tp:nomenclature-citation><tp:nomenclature-citation><tp:taxon-name>
                    <tp:taxon-name-part taxon-name-part-type="status">=</tp:taxon-name-part>
                    <tp:taxon-name-part taxon-name-part-type="genus" reg="Erythrina">Erythrina</tp:taxon-name-part>
                    <tp:taxon-name-part taxon-name-part-type="species" reg="aculeatissima">aculeatissima</tp:taxon-name-part>
                  </tp:taxon-name><comment> Desf., Tabl. École Bot. 1: <ext-link xmlns:xlink="http://www.w3.org/1999/xlink" xlink:href="https://www.biodiversitylibrary.org/page/13714875" ext-link-type="uri" xlink:type="simple">191</ext-link>. 1804, nom. nud. Type: France. Île-de-France: “dans le jardin et dans les serres du Museum d’Histoire Naturelle”, ex hort., s.d., s.leg., s.n. (lectotype, designated by <xref ref-type="bibr" rid="B44">Krukoff and Barneby 1974</xref>, pg. 437: P [<ext-link xmlns:xlink="http://www.w3.org/1999/xlink" xlink:href="https://science.mnhn.fr/institution/mnhn/collection/p/item/p02960024" ext-link-type="uri" xlink:type="simple">P02960024</ext-link>]). (1) </comment></tp:nomenclature-citation><tp:nomenclature-citation><tp:taxon-name>
                    <tp:taxon-name-part taxon-name-part-type="status">=</tp:taxon-name-part>
                    <tp:taxon-name-part taxon-name-part-type="genus" reg="Erythrina">Erythrina</tp:taxon-name-part>
                    <tp:taxon-name-part taxon-name-part-type="species" reg="splendida">splendida</tp:taxon-name-part>
                  </tp:taxon-name><comment> Diels, Beitr. Veg. Ecuador: <ext-link xmlns:xlink="http://www.w3.org/1999/xlink" xlink:href="http://bibdigital.rjb.csic.es/idviewer/13902/111" ext-link-type="uri" xlink:type="simple">96</ext-link>. 1937. Type: Ecuador. Guayas: Road from Guayaquil to Salinas, km. 89–90 from Guayaquil, just east of village of Buenos Aires. Alt. 35 m. Dry thorn scrub, 17 July 1986, <italic>Plowman 14314</italic> (neotype, designated here: F [<ext-link xmlns:xlink="http://www.w3.org/1999/xlink" xlink:href="https://collections-botany.fieldmuseum.org/catalogue/3811855" ext-link-type="uri" xlink:type="simple">V0448423F</ext-link>]). (2) </comment></tp:nomenclature-citation><tp:nomenclature-citation><tp:taxon-name>
                    <tp:taxon-name-part taxon-name-part-type="status">=</tp:taxon-name-part>
                    <tp:taxon-name-part taxon-name-part-type="genus" reg="Erythrina">Erythrina</tp:taxon-name-part>
                    <tp:taxon-name-part taxon-name-part-type="species" reg="velutina">velutina</tp:taxon-name-part>
                    <tp:taxon-name-part taxon-name-part-type="infraspecific-rank">f.</tp:taxon-name-part>
                    <tp:taxon-name-part taxon-name-part-type="form" reg="aurantiaca">aurantiaca</tp:taxon-name-part>
                  </tp:taxon-name><comment> (Ridl.) Krukoff, Brittonia 3: <ext-link xmlns:xlink="http://www.w3.org/1999/xlink" xlink:href="10.2307/2804812" ext-link-type="doi" xlink:type="simple">329</ext-link>. 1938. Type: Brazil. Pernambuco: Main island, scattered bushes near the village and in the Sapate. One full-grown tree in the cocoa-nut plantation at Sueste, [1887?], <italic>Ridley 35</italic> (holotype: K [<ext-link xmlns:xlink="http://www.w3.org/1999/xlink" xlink:href="http://specimens.kew.org/herbarium/K000206207" ext-link-type="uri" xlink:type="simple">K000206207</ext-link>]; isolectotypes: BM [<ext-link xmlns:xlink="http://www.w3.org/1999/xlink" xlink:href="https://data.nhm.ac.uk/object/6f39ccc7-18db-4875-9ed3-c72ed4748373" ext-link-type="uri" xlink:type="simple">BM000931431</ext-link>], NY [<ext-link xmlns:xlink="http://www.w3.org/1999/xlink" xlink:href="https://sweetgum.nybg.org/science/vh/specimen-details/?irn=42549" ext-link-type="uri" xlink:type="simple">NY00007988</ext-link>, frag. slide]). (3) </comment></tp:nomenclature-citation><tp:nomenclature-citation><tp:taxon-name>
                    <tp:taxon-name-part taxon-name-part-type="status">≡</tp:taxon-name-part>
                    <tp:taxon-name-part taxon-name-part-type="genus" reg="Erythrina">Erythrina</tp:taxon-name-part>
                    <tp:taxon-name-part taxon-name-part-type="species" reg="aurantiaca">aurantiaca</tp:taxon-name-part>
                  </tp:taxon-name><comment> Ridl., J. Linn. Soc., Bot. 27: <ext-link xmlns:xlink="http://www.w3.org/1999/xlink" xlink:href="https://www.biodiversitylibrary.org/page/168542" ext-link-type="uri" xlink:type="simple">30</ext-link>. 1890. </comment></tp:nomenclature-citation></tp:nomenclature-citation-list></tp:nomenclature><tp:treatment-sec sec-type="type material" id="SECID0EYLAK"><title>Type material.</title><p><bold>Venezuela. Distrito Capital</bold>: Caracas, s.d., <italic>Humboldt 653</italic> (lectotype [not holotype], designated by <xref ref-type="bibr" rid="B59">Martins and Tozzi 2018</xref>, pg. <ext-link xmlns:xlink="http://www.w3.org/1999/xlink" xlink:href="10.3159/TORREY-D-18-00003.1" ext-link-type="doi" xlink:type="simple">400</ext-link>: B [<ext-link xmlns:xlink="http://www.w3.org/1999/xlink" xlink:href="https://herbarium.bgbm.org/object/BW13100010" ext-link-type="uri" xlink:type="simple">BW13100010</ext-link>, sheet I; <ext-link xmlns:xlink="http://www.w3.org/1999/xlink" xlink:href="https://herbarium.bgbm.org/object/BW13100020" ext-link-type="uri" xlink:type="simple">BW13100020</ext-link>, sheet II; <ext-link xmlns:xlink="http://www.w3.org/1999/xlink" xlink:href="https://herbarium.bgbm.org/object/BW13100030" ext-link-type="uri" xlink:type="simple">BW13100030</ext-link>, sheet III]; isolectotype: P [<ext-link xmlns:xlink="http://www.w3.org/1999/xlink" xlink:href="https://science.mnhn.fr/institution/mnhn/collection/p/item/p00660125" ext-link-type="uri" xlink:type="simple">P00660125</ext-link>]).</p></tp:treatment-sec><tp:treatment-sec sec-type="notes" id="SECID0E6MAK"><title>Notes.</title><p><xref ref-type="bibr" rid="B102">Willdenow (1801)</xref> published <italic><tp:taxon-name><tp:taxon-name-part taxon-name-part-type="genus" reg="Erythrina">E.</tp:taxon-name-part><tp:taxon-name-part taxon-name-part-type="species" reg="velutina">velutina</tp:taxon-name-part></tp:taxon-name></italic> with a complete description of a specimen from Venezuela, but without mentioning any type specimen. <xref ref-type="bibr" rid="B59">Martins and Tozzi (2018)</xref> then designated, from the Willdenow’s type specimens in herbarium B, a collection from Humboldt composed of three sheets as the type of this name. However, as the authors mistakenly stated it as a holotype, the typification is corrected here to lectotype (Fig. <xref ref-type="fig" rid="F10">10</xref>). <xref ref-type="bibr" rid="B100">Walpers (1853</xref>, not 1854) published <italic><tp:taxon-name><tp:taxon-name-part taxon-name-part-type="genus" reg="Chirocalyx">Chirocalyx</tp:taxon-name-part></tp:taxon-name></italic> mentioning <italic><tp:taxon-name><tp:taxon-name-part taxon-name-part-type="genus" reg="Erythrina">E.</tp:taxon-name-part><tp:taxon-name-part taxon-name-part-type="species" reg="velutina">velutina</tp:taxon-name-part></tp:taxon-name></italic> as a synonym of <italic><tp:taxon-name><tp:taxon-name-part taxon-name-part-type="genus" reg="Chirocalyx">C.</tp:taxon-name-part><tp:taxon-name-part taxon-name-part-type="species" reg="velutinus">velutinus</tp:taxon-name-part></tp:taxon-name></italic>, but the genus was later synonymized under <italic><tp:taxon-name><tp:taxon-name-part taxon-name-part-type="genus" reg="Erythrina">Erythrina</tp:taxon-name-part></tp:taxon-name></italic> in <xref ref-type="bibr" rid="B30">Engler and Prantl (1894)</xref>. <xref ref-type="bibr" rid="B45">Kuntze (1891)</xref> published <italic><tp:taxon-name><tp:taxon-name-part taxon-name-part-type="genus" reg="Corallodendron">Corallodendron</tp:taxon-name-part></tp:taxon-name></italic> mentioning <italic><tp:taxon-name><tp:taxon-name-part taxon-name-part-type="genus" reg="Erythrina">E.</tp:taxon-name-part><tp:taxon-name-part taxon-name-part-type="species" reg="velutina">velutina</tp:taxon-name-part></tp:taxon-name></italic> as a synonym of <italic><tp:taxon-name><tp:taxon-name-part taxon-name-part-type="genus" reg="Corallodendron">C.</tp:taxon-name-part><tp:taxon-name-part taxon-name-part-type="species" reg="velutinum">velutinum</tp:taxon-name-part></tp:taxon-name></italic>, but the genus was also synonymized into <italic><tp:taxon-name><tp:taxon-name-part taxon-name-part-type="genus" reg="Erythrina">Erythrina</tp:taxon-name-part></tp:taxon-name></italic> in <xref ref-type="bibr" rid="B30">Engler and Prantl (1894)</xref>. Additional material: F (<ext-link xmlns:xlink="http://www.w3.org/1999/xlink" xlink:href="https://collections-botany.fieldmuseum.org/catalogue/212596" ext-link-type="uri" xlink:type="simple">neg. 2378</ext-link>, photo of BW13100010), IAN (<ext-link xmlns:xlink="http://www.w3.org/1999/xlink" xlink:href="https://specieslink.net/search/" ext-link-type="uri" xlink:type="simple">IAN001755</ext-link>, photo of F neg. 2378), MO (<ext-link xmlns:xlink="http://www.w3.org/1999/xlink" xlink:href="http://legacy.tropicos.org/Specimen/3190744" ext-link-type="uri" xlink:type="simple">MO-1624337</ext-link>, photo n.v.; <ext-link xmlns:xlink="http://www.w3.org/1999/xlink" xlink:href="http://legacy.tropicos.org/Specimen/3190672" ext-link-type="uri" xlink:type="simple">MO-1624338</ext-link>, photo n.v.).</p><fig id="F10" position="float" orientation="portrait"><object-id xmlns:xlink="http://www.w3.org/1999/xlink" content-type="doi" xlink:type="simple">10.3897/phytokeys.232.101105.figure10</object-id><object-id xmlns:xlink="http://www.w3.org/1999/xlink" content-type="arpha" xlink:type="simple">4DE28FD0-9278-5E27-90BD-4435EFAB63FD</object-id><label>Figure 10.</label><caption><p>Lectotype of <italic><tp:taxon-name><tp:taxon-name-part taxon-name-part-type="genus" reg="Erythrina">Erythrina</tp:taxon-name-part><tp:taxon-name-part taxon-name-part-type="species" reg="velutina">velutina</tp:taxon-name-part></tp:taxon-name></italic> Willd. (1801: <ext-link xmlns:xlink="http://www.w3.org/1999/xlink" xlink:href="http://ds.ub.uni-bielefeld.de/viewer/image/1938305_003/439/" ext-link-type="uri" xlink:type="simple">426</ext-link>), designated by <xref ref-type="bibr" rid="B59">Martins and Tozzi (2018</xref>: <ext-link xmlns:xlink="http://www.w3.org/1999/xlink" xlink:href="10.3159/TORREY-D-18-00003.1" ext-link-type="doi" xlink:type="simple">400</ext-link>). Source: Herbarium Berolinense (B) – Botanic Garden and Botanical Museum Berlin, <ext-link xmlns:xlink="http://www.w3.org/1999/xlink" xlink:href="https://herbarium.bgbm.org/object/BW13100010" ext-link-type="uri" xlink:type="simple">BW13100010</ext-link>, <ext-link xmlns:xlink="http://www.w3.org/1999/xlink" xlink:href="https://herbarium.bgbm.org/object/BW13100020" ext-link-type="uri" xlink:type="simple">BW13100020</ext-link>, <ext-link xmlns:xlink="http://www.w3.org/1999/xlink" xlink:href="https://herbarium.bgbm.org/object/BW13100030" ext-link-type="uri" xlink:type="simple">BW13100030</ext-link>.</p></caption><graphic xmlns:xlink="http://www.w3.org/1999/xlink" xlink:href="phytokeys-232-001_article-101105__-g010.jpg" position="float" orientation="portrait" xlink:type="simple" id="oo_900993.jpg"><uri content-type="original_file" xlink:type="simple">https://binary.pensoft.net/fig/900993</uri></graphic></fig><p>(1) <xref ref-type="bibr" rid="B25">Desfontaines (1804)</xref> only mentioned the name <italic><tp:taxon-name><tp:taxon-name-part taxon-name-part-type="genus" reg="Erythrina">E.</tp:taxon-name-part><tp:taxon-name-part taxon-name-part-type="species" reg="aculeatissima">aculeatissima</tp:taxon-name-part></tp:taxon-name></italic> in the Tableau de l’École de Botanique du Muséum d’Histoire Naturelle without giving any description, hence it is considered a <italic>nomen nudum</italic>. The name was considered doubtful by <xref ref-type="bibr" rid="B42">Krukoff (1938)</xref>, but then was treated as a synonym of <italic><tp:taxon-name><tp:taxon-name-part taxon-name-part-type="genus" reg="Erythrina">E.</tp:taxon-name-part><tp:taxon-name-part taxon-name-part-type="species" reg="velutina">velutina</tp:taxon-name-part></tp:taxon-name></italic> by <xref ref-type="bibr" rid="B44">Krukoff and Barneby (1974)</xref>, where the authors designated a collection in herbarium P as the type specimen.</p><p>(2) <xref ref-type="bibr" rid="B26">Diels (1937)</xref> published <italic><tp:taxon-name><tp:taxon-name-part taxon-name-part-type="genus" reg="Erythrina">E.</tp:taxon-name-part><tp:taxon-name-part taxon-name-part-type="species" reg="splendida">splendida</tp:taxon-name-part></tp:taxon-name></italic> from Ecuador mentioning a collection from the province of Guayas in herbarium B (<italic>Diels 1230</italic>) as the type specimen, which was presumably destroyed in the bombing raid in 1943 (<xref ref-type="bibr" rid="B9">Botanischer Garten und Botanisches Museum Berlin 2022</xref>). No duplicate or any other collection by Diels could be found on digital databases, so a collection from the same locality was designated as the neotype.</p><p>(3) <xref ref-type="bibr" rid="B72">Ridley (1890)</xref> published <italic><tp:taxon-name><tp:taxon-name-part taxon-name-part-type="genus" reg="Erythrina">E.</tp:taxon-name-part><tp:taxon-name-part taxon-name-part-type="species" reg="aurantiaca">aurantiaca</tp:taxon-name-part></tp:taxon-name></italic> from a specimen in the archipelago of Fernando de Noronha (Pernambuco, Brazil), with a full description and an illustration of a leaf, inflorescence, dissected flowers, fruit and seeds. The name was later synonymized under <tp:taxon-name><tp:taxon-name-part taxon-name-part-type="genus" reg="Erythrina">E.</tp:taxon-name-part><tp:taxon-name-part taxon-name-part-type="species" reg="velutina">velutina</tp:taxon-name-part><tp:taxon-name-part taxon-name-part-type="infraspecific-rank">f.</tp:taxon-name-part><tp:taxon-name-part taxon-name-part-type="form" reg="aurantiaca">aurantiaca</tp:taxon-name-part></tp:taxon-name> by <xref ref-type="bibr" rid="B42">Krukoff (1938)</xref> based solely on a different coloring of the seeds of some specimens in the archipelago. As there were no other morphological characters to support this form, as the seeds vary in color both in the archipelago and on the mainland in Pernambuco and other Brazilian states (Guedes-Oliveira et al. manuscript in preparation), the name was synonymized into <italic><tp:taxon-name><tp:taxon-name-part taxon-name-part-type="genus" reg="Erythrina">E.</tp:taxon-name-part><tp:taxon-name-part taxon-name-part-type="species" reg="velutina">velutina</tp:taxon-name-part></tp:taxon-name></italic> by <xref ref-type="bibr" rid="B59">Martins and Tozzi (2018)</xref>. Additional material: HUEFS (<ext-link xmlns:xlink="http://www.w3.org/1999/xlink" xlink:href="https://specieslink.net/search/" ext-link-type="uri" xlink:type="simple">HUEFS000248863</ext-link>, photo of K000206207).</p></tp:treatment-sec><tp:treatment-sec sec-type="etymology" id="SECID0EUWAK"><title>Etymology.</title><p>The specific epithet “<italic><tp:taxon-name><tp:taxon-name-part taxon-name-part-type="genus" reg="Erythrina"/><tp:taxon-name-part taxon-name-part-type="species" reg="velutina">velutina</tp:taxon-name-part></tp:taxon-name></italic>” is derived from Latin, meaning “<italic>velvety</italic>”, and was presumably chosen due to the abundance of trichomes in the species, especially on the petiole, abaxial leaflet surface, peduncle, pedicel, and calyx.</p></tp:treatment-sec><tp:treatment-sec sec-type="Vernacular names" id="SECID0EGXAK"><title>Vernacular names.</title><p>According to <xref ref-type="bibr" rid="B17">Carvalho (2008)</xref> and herbarium records, <italic><tp:taxon-name><tp:taxon-name-part taxon-name-part-type="genus" reg="Erythrina">E.</tp:taxon-name-part><tp:taxon-name-part taxon-name-part-type="species" reg="velutina">velutina</tp:taxon-name-part></tp:taxon-name></italic> is generally known as “mulungu” in Brazil, and also as “mulungu-do-ceará” in the state of <bold>Amazonas</bold>; “bucaré” or “mulungu-da-flor-amarela” in <bold>Ceará</bold>, where it is also the motive for the name of the municipality of Mulungu; “muchôco” or “mulungá” in <bold>Minas Gerais</bold>; and “mulungu-da-caatinga”, “pau-de-coral”, “sanandiú”, “sananduva” or “suinã” (and spelling variations) in <bold>São Paulo</bold>.</p></tp:treatment-sec><ref-list><ref id="B59"><mixed-citation xmlns:xlink="http://www.w3.org/1999/xlink" xlink:type="simple"><person-group><name name-style="western"><surname>Martins</surname><given-names>MV</given-names></name><name name-style="western"><surname>Tozzi</surname><given-names>AMGA</given-names></name></person-group> (<year>2018</year>) <article-title>Nomenclatural and taxonomic changes in Brazilian <italic><tp:taxon-name><tp:taxon-name-part taxon-name-part-type="genus">Erythrina</tp:taxon-name-part></tp:taxon-name></italic> (<tp:taxon-name><tp:taxon-name-part taxon-name-part-type="family">Leguminosae</tp:taxon-name-part></tp:taxon-name>, <tp:taxon-name><tp:taxon-name-part taxon-name-part-type="subfamily">Papilionoideae</tp:taxon-name-part></tp:taxon-name>, Phaseoleae).</article-title><source>The Journal of the Torrey Botanical Society</source><volume>145</volume>(<issue>4</issue>): <fpage>398</fpage>–<lpage>402</lpage>. <ext-link xlink:href="10.3159/TORREY-D-18-00003.1" ext-link-type="doi" xlink:type="simple">https://doi.org/10.3159/TORREY-D-18-00003.1</ext-link></mixed-citation></ref><ref id="B44"><mixed-citation xmlns:xlink="http://www.w3.org/1999/xlink" xlink:type="simple"><person-group><name name-style="western"><surname>Krukoff</surname><given-names>BA</given-names></name><name name-style="western"><surname>Barneby</surname><given-names>RC</given-names></name></person-group> (<year>1974</year>) <article-title>Conspectus of species of the genus <italic><tp:taxon-name><tp:taxon-name-part taxon-name-part-type="genus">Erythrina</tp:taxon-name-part></tp:taxon-name></italic>.</article-title><source>Lloydia</source><volume>37</volume>(<issue>3</issue>): <fpage>333</fpage>–<lpage>459</lpage>.</mixed-citation></ref><ref id="B102"><mixed-citation xmlns:xlink="http://www.w3.org/1999/xlink" xlink:type="simple"><person-group><name name-style="western"><surname>Willdenow</surname><given-names>CL</given-names></name></person-group> (<year>1801</year>) <source>Einige seltene gewächse. In: Der Gesellschaft Naturforschender Freunde zu Berlin, Neue Schriften. 3 Band.</source><publisher-name>Der Microfiche-Reproduktion liegt das Original der Herzogin Anna Amalia Bibliothek / Stiftung Weimarer Klassik zugrunde</publisher-name>, <publisher-loc>Weimar</publisher-loc>, <size units="page">629 pp</size>. <ext-link xlink:href="http://ds.ub.uni-bielefeld.de/viewer/image/1938305_003/1/" ext-link-type="uri" xlink:type="simple">http://ds.ub.uni-bielefeld.de/viewer/image/1938305_003/1/</ext-link></mixed-citation></ref><ref id="B100"><mixed-citation xmlns:xlink="http://www.w3.org/1999/xlink" xlink:type="simple"><person-group><name name-style="western"><surname>Walpers</surname><given-names>WG</given-names></name></person-group> (<year>1853</year>) Noch ein Paar Worte über <italic><tp:taxon-name><tp:taxon-name-part taxon-name-part-type="genus">Erythrina</tp:taxon-name-part></tp:taxon-name></italic> L. Flora 11(1) [=36(1)]: 145–151. <ext-link xlink:href="https://www.biodiversitylibrary.org/bibliography/64" ext-link-type="uri" xlink:type="simple">https://www.biodiversitylibrary.org/bibliography/64</ext-link></mixed-citation></ref><ref id="B30"><mixed-citation xmlns:xlink="http://www.w3.org/1999/xlink" xlink:type="simple"><person-group><name name-style="western"><surname>Engler</surname><given-names>A</given-names></name><name name-style="western"><surname>Prantl</surname><given-names>K</given-names></name></person-group> (<year>1894</year>) Die natürlichen Pflanzenfamilien nebst ihren Gattungen und wichtigeren Arten insbesondere den Nutzpflanzen, bearbeitet unter Mitwirkung zahlreicher hervorragender Fachgelehrten. Teil III. Abteilung 3. Lieferung 104. Wilhelm Engelmann, Leipzig, 353–396. <ext-link xlink:href="10.5962/bhl.title.4635" ext-link-type="doi" xlink:type="simple">https://doi.org/10.5962/bhl.title.4635</ext-link></mixed-citation></ref><ref id="B45"><mixed-citation xmlns:xlink="http://www.w3.org/1999/xlink" xlink:type="simple"><person-group><name name-style="western"><surname>Kuntze</surname><given-names>O</given-names></name></person-group> (<year>1891</year>) <source>Revisio generum plantarum vascularium omnium atque cellularium multarum secundum leges nomenclature internationales cum enumeratione plantarum exoticarum in itinere mundi collectarum. Pars I. Commissionen. Arthur Felix, Leipzig; Dulau &amp; Co., London; U. Hoepli, Milano [Milan]; Gust. E.</source><publisher-name>Schechert</publisher-name>, <publisher-loc>New York; Charles Klincksieck, Paris</publisher-loc>, <size units="page">374 pp</size>. <ext-link xlink:href="10.5962/bhl.title.327" ext-link-type="doi" xlink:type="simple">https://doi.org/10.5962/bhl.title.327</ext-link></mixed-citation></ref><ref id="B25"><mixed-citation xmlns:xlink="http://www.w3.org/1999/xlink" xlink:type="simple"><person-group><name name-style="western"><surname>Desfontaines</surname><given-names>M</given-names></name></person-group> (<year>1804</year>) <source>Tableau de l’école de botanique du Muséum d’histoire naturelle. J. A.</source><publisher-name>Brosson</publisher-name>, <publisher-loc>Paris</publisher-loc>, <size units="page">238 pp</size>. <ext-link xlink:href="10.5962/bhl.title.13828" ext-link-type="doi" xlink:type="simple">https://doi.org/10.5962/bhl.title.13828</ext-link></mixed-citation></ref><ref id="B42"><mixed-citation xmlns:xlink="http://www.w3.org/1999/xlink" xlink:type="simple"><person-group><name name-style="western"><surname>Krukoff</surname><given-names>BA</given-names></name></person-group> (<year>1938</year>) <article-title>The American species of <italic><tp:taxon-name><tp:taxon-name-part taxon-name-part-type="genus">Erythrina</tp:taxon-name-part></tp:taxon-name></italic>.</article-title><source>Brittonia</source><volume>3</volume>: <fpage>205</fpage>–<lpage>337</lpage>. <ext-link xlink:href="10.2307/2804812" ext-link-type="doi" xlink:type="simple">https://doi.org/10.2307/2804812</ext-link></mixed-citation></ref><ref id="B26"><mixed-citation xmlns:xlink="http://www.w3.org/1999/xlink" xlink:type="simple"><person-group><name name-style="western"><surname>Diels</surname><given-names>FLE</given-names></name></person-group> (<year>1937</year>) <source>Beiträge zur Kenntniss der Vegetation und Flora von Ecuador. E.</source><publisher-name>Schweizerbart</publisher-name>, <publisher-loc>Stuttgart</publisher-loc>, <size units="page">190 pp</size>. <ext-link xlink:href="https://bibdigital.rjb.csic.es/idurl/1/13902" ext-link-type="uri" xlink:type="simple">https://bibdigital.rjb.csic.es/idurl/1/13902</ext-link></mixed-citation></ref><ref id="B9"><mixed-citation xmlns:xlink="http://www.w3.org/1999/xlink" xlink:type="simple">Botanischer Garten und Botanisches Museum Berlin (<year>2022</year>) History of the Herbarium. <ext-link xlink:href="https://www.bgbm.org/en/history-collections-botanical-museum-berlin-dahlem-b" ext-link-type="uri" xlink:type="simple">https://www.bgbm.org/en/history-collections-botanical-museum-berlin-dahlem-b</ext-link> [Accessed on 26.01.2023]</mixed-citation></ref><ref id="B72"><mixed-citation xmlns:xlink="http://www.w3.org/1999/xlink" xlink:type="simple"><person-group><name name-style="western"><surname>Ridley</surname><given-names>HN</given-names></name></person-group> (<year>1890</year>) <article-title>Notes on the botany of Fernando Noronha. The Journal of the Linnean Society.</article-title><source>Botany</source><volume>27</volume>: <fpage>1</fpage>–<lpage>95</lpage>. <ext-link xlink:href="10.1111/j.1095-8339.1890.tb00800.x" ext-link-type="doi" xlink:type="simple">https://doi.org/10.1111/j.1095-8339.1890.tb00800.x</ext-link></mixed-citation></ref><ref id="B17"><mixed-citation xmlns:xlink="http://www.w3.org/1999/xlink" xlink:type="simple"><person-group><name name-style="western"><surname>Carvalho</surname><given-names>PER</given-names></name></person-group> (<year>2008</year>) <source>Espécies arbóreas brasileiras, Vol. 3.</source><publisher-name>Embrapa Informação Tecnológica</publisher-name>, <publisher-loc>Brasília, Distrito Federal</publisher-loc>, <size units="page">593 pp</size>. <ext-link xlink:href="https://www.alice.cnptia.embrapa.br/handle/doc/305634" ext-link-type="uri" xlink:type="simple">https://www.alice.cnptia.embrapa.br/handle/doc/305634</ext-link></mixed-citation></ref></ref-list></tp:taxon-treatment>
