# Supplementary material for: ﻿Erythrina L. (Phaseoleae, Papilionoideae, Leguminosae) of Brazil: an updated nomenclatural treatment with notes on etymology and vernacular names
Source: PhytoKeys. 2023 Sep 4;232:1–43. doi: 10.3897/phytokeys.232.101105 (PMC10495828; doi:10.3897/phytokeys.232.101105)
Supplement: XML Treatment for Erythrina verna [file phytokeys.232.101105-treatment17.xml]

<!DOCTYPE tp:taxon-treatment
  PUBLIC "-//TaxonX//DTD Taxonomic Treatment Publishing DTD v0 20100105//EN" "tax-treatment-NSO.dtd">
<tp:taxon-treatment xmlns:tp="http://www.plazi.org/taxpub"><tp:treatment-meta><kwd-group><label>Taxon classification</label><kwd>
                  <named-content content-type="kingdom">Plantae</named-content>
                </kwd><kwd>
                  <named-content content-type="order">Fabales</named-content>
                </kwd><kwd>
                  <named-content content-type="family">Fabaceae</named-content>
                </kwd></kwd-group><mixed-citation publication-type="journal"><person-group><name><surname>Guedes-Oliveira</surname><given-names>Ramon</given-names></name><name><surname>Fortuna-Perez</surname><given-names>Ana Paula</given-names></name><name><surname>Pederneiras</surname><given-names>Leandro Cardoso</given-names></name><name><surname>Mansano</surname><given-names>Vidal de Freitas</given-names></name></person-group><article-title>﻿<italic><tp:taxon-name><tp:taxon-name-part taxon-name-part-type="genus" reg="Erythrina">Erythrina</tp:taxon-name-part></tp:taxon-name></italic> L. (Phaseoleae, <tp:taxon-name><tp:taxon-name-part taxon-name-part-type="subfamily">Papilionoideae</tp:taxon-name-part></tp:taxon-name>, <tp:taxon-name><tp:taxon-name-part taxon-name-part-type="family">Leguminosae</tp:taxon-name-part></tp:taxon-name>) of Brazil: an updated nomenclatural treatment with notes on etymology and vernacular names</article-title><source>PhytoKeys</source><day>04</day><month>09</month><year>2023</year><volume>232</volume><fpage>1</fpage><lpage>43</lpage><pub-id pub-id-type="doi">10.3897/phytokeys.232.101105</pub-id></mixed-citation></tp:treatment-meta><tp:nomenclature><label>﻿11.</label><tp:taxon-name>
                <object-id xmlns:xlink="http://www.w3.org/1999/xlink" content-type="arpha" xlink:type="simple">F57C51C0-35F2-5F55-BA72-683D549AB27B</object-id>
                <tp:taxon-name-part taxon-name-part-type="genus" reg="Erythrina">Erythrina</tp:taxon-name-part>
                <tp:taxon-name-part taxon-name-part-type="species" reg="verna">verna</tp:taxon-name-part>
              </tp:taxon-name><tp:taxon-authority>Vell., Fl. Flumin.: 304. 1829; Fl. Flumin. Icon. 7: tab. 102. 1831.</tp:taxon-authority><xref ref-type="fig" rid="F11">Fig. 11</xref><tp:nomenclature-citation-list><tp:nomenclature-citation><tp:taxon-name>
                    <tp:taxon-name-part taxon-name-part-type="status">=</tp:taxon-name-part>
                    <tp:taxon-name-part taxon-name-part-type="genus" reg="Erythrina">Erythrina</tp:taxon-name-part>
                    <tp:taxon-name-part taxon-name-part-type="species" reg="flammea">flammea</tp:taxon-name-part>
                  </tp:taxon-name><comment> Herzog, Repert. Spec. Nov. Regni Veg. 7: <ext-link xmlns:xlink="http://www.w3.org/1999/xlink" xlink:href="https://www.biodiversitylibrary.org/page/265265" ext-link-type="uri" xlink:type="simple">57</ext-link>. 1909. Type: Bolivia. Santa Cruz: “Häufiger Baum in den Savannenwäldchen der Hügel von Buenavista”, ca. 400 m, October 1907, <italic>Herzog 72</italic> (holotype: Z [<ext-link xmlns:xlink="http://www.w3.org/1999/xlink" xlink:href="https://www.herbarien.uzh.ch/en/belegsuche.html" ext-link-type="uri" xlink:type="simple">Z-000022779</ext-link>]). (1) </comment></tp:nomenclature-citation></tp:nomenclature-citation-list></tp:nomenclature><tp:treatment-sec sec-type="type material" id="SECID0EV2AK"><title>Type material.</title><p><bold>Brazil. Rio de Janeiro</bold>: “Maritimis habitat”, s.d., s.leg., s.n. (lectotype, designated by <xref ref-type="bibr" rid="B59">Martins and Tozzi 2018</xref>, pg. <ext-link xmlns:xlink="http://www.w3.org/1999/xlink" xlink:href="10.3159/TORREY-D-18-00003.1" ext-link-type="doi" xlink:type="simple">401</ext-link>: illustration in Biblioteca Nacional Digital Brasil [<ext-link xmlns:xlink="http://www.w3.org/1999/xlink" xlink:href="http://objdigital.bn.br/acervo_digital/div_manuscritos/mss1198656/mss1198656_106.html" ext-link-type="uri" xlink:type="simple">mss1198656_106</ext-link>]; also in <xref ref-type="bibr" rid="B98">Vellozo 1831</xref>, tab. <ext-link xmlns:xlink="http://www.w3.org/1999/xlink" xlink:href="https://www.biodiversitylibrary.org/page/759293" ext-link-type="uri" xlink:type="simple">102</ext-link>); Brazil. Rio de Janeiro: Sta. Maria Magdalena, September 1913, <italic>Constantino s.n.</italic> (epitype, designated by <xref ref-type="bibr" rid="B59">Martins and Tozzi 2018</xref>, pg. <ext-link xmlns:xlink="http://www.w3.org/1999/xlink" xlink:href="10.3159/TORREY-D-18-00003.1" ext-link-type="doi" xlink:type="simple">401</ext-link>: RB [<ext-link xmlns:xlink="http://www.w3.org/1999/xlink" xlink:href="http://reflora.jbrj.gov.br/reflora/herbarioVirtual/ConsultaPublicoHVUC/ConsultaPublicoHVUC.do?idTestemunho=271602" ext-link-type="uri" xlink:type="simple">RB00176986</ext-link>!]; isoepitypes: K [<ext-link xmlns:xlink="http://www.w3.org/1999/xlink" xlink:href="http://specimens.kew.org/herbarium/K000931001" ext-link-type="uri" xlink:type="simple">K000931001</ext-link>], NY [<ext-link xmlns:xlink="http://www.w3.org/1999/xlink" xlink:href="http://sweetgum.nybg.org/science/vh/specimen-details/?irn=219721" ext-link-type="uri" xlink:type="simple">NY00600987</ext-link>], U [<ext-link xmlns:xlink="http://www.w3.org/1999/xlink" xlink:href="https://data.biodiversitydata.nl/naturalis/specimen/U.1243354" ext-link-type="uri" xlink:type="simple">U.1243354</ext-link>, <ext-link xmlns:xlink="http://www.w3.org/1999/xlink" xlink:href="https://data.biodiversitydata.nl/naturalis/specimen/U.1243356" ext-link-type="uri" xlink:type="simple">U.1243356</ext-link>], US [<ext-link xmlns:xlink="http://www.w3.org/1999/xlink" xlink:href="http://n2t.net/ark:/65665/3b61302d2-96e4-422f-9f33-62e1b4d2c610" ext-link-type="uri" xlink:type="simple">US02339391</ext-link>]).</p></tp:treatment-sec><tp:treatment-sec sec-type="notes" id="SECID0E44AK"><title>Notes.</title><p><xref ref-type="bibr" rid="B97">Vellozo (1829)</xref> published <italic><tp:taxon-name><tp:taxon-name-part taxon-name-part-type="genus" reg="Erythrina">E.</tp:taxon-name-part><tp:taxon-name-part taxon-name-part-type="species" reg="verna">verna</tp:taxon-name-part></tp:taxon-name></italic> with a complete description, but without mentioning any type specimen. His illustration was published in <xref ref-type="bibr" rid="B98">Vellozo (1831)</xref>, and <xref ref-type="bibr" rid="B59">Martins and Tozzi (2018)</xref> correctly designated it as the lectotype. However, as Vellozo’s illustration was an incomplete drawing of some inflorescences and dissected flowers that could be easily mistaken for some other <italic><tp:taxon-name><tp:taxon-name-part taxon-name-part-type="genus" reg="Erythrina">Erythrina</tp:taxon-name-part></tp:taxon-name></italic> species, <xref ref-type="bibr" rid="B59">Martins and Tozzi (2018)</xref> also correctly designated an epitype to represent the species better (Fig. <xref ref-type="fig" rid="F11">11</xref>).</p><fig id="F11" position="float" orientation="portrait"><object-id xmlns:xlink="http://www.w3.org/1999/xlink" content-type="doi" xlink:type="simple">10.3897/phytokeys.232.101105.figure11</object-id><object-id xmlns:xlink="http://www.w3.org/1999/xlink" content-type="arpha" xlink:type="simple">46A9179D-E001-5161-BF4C-BBC05639CC6D</object-id><label>Figure 11.</label><caption><p><bold>Left</bold>: Lectotype of <italic><tp:taxon-name><tp:taxon-name-part taxon-name-part-type="genus" reg="Erythrina">Erythrina</tp:taxon-name-part><tp:taxon-name-part taxon-name-part-type="species" reg="verna">verna</tp:taxon-name-part></tp:taxon-name></italic> Vell. (1829: <ext-link xmlns:xlink="http://www.w3.org/1999/xlink" xlink:href="https://www.biodiversitylibrary.org/page/638156" ext-link-type="uri" xlink:type="simple">304</ext-link>; 1831: <ext-link xmlns:xlink="http://www.w3.org/1999/xlink" xlink:href="https://www.biodiversitylibrary.org/page/759293" ext-link-type="uri" xlink:type="simple">tab. 102</ext-link>), designated by <xref ref-type="bibr" rid="B59">Martins and Tozzi (2018</xref>: <ext-link xmlns:xlink="http://www.w3.org/1999/xlink" xlink:href="10.3159/TORREY-D-18-00003.1" ext-link-type="doi" xlink:type="simple">401</ext-link>). Source: Biblioteca Nacional Digital Brasil - Fundação Biblioteca Nacional, available at <ext-link xmlns:xlink="http://www.w3.org/1999/xlink" xlink:href="http://objdigital.bn.br/acervo_digital/div_manuscritos/mss1198656/mss1198656_106.html" ext-link-type="uri" xlink:type="simple">http://objdigital.bn.br/acervo_digital/div_manuscritos/mss1198656/mss1198656_106.html</ext-link>; <bold>Right</bold>: Epitype of <italic><tp:taxon-name><tp:taxon-name-part taxon-name-part-type="genus" reg="Erythrina">E.</tp:taxon-name-part><tp:taxon-name-part taxon-name-part-type="species" reg="verna">verna</tp:taxon-name-part></tp:taxon-name></italic> Vell., designated by Martins and Tozzi (<ext-link xmlns:xlink="http://www.w3.org/1999/xlink" xlink:href="10.3159/TORREY-D-18-00003.1" ext-link-type="doi" xlink:type="simple">2018: 401</ext-link>). Source: Dimitri Sucre Herbarium (RB) – Botanical Garden of Rio de Janeiro via Reflora Virtual Herbarium, <ext-link xmlns:xlink="http://www.w3.org/1999/xlink" xlink:href="http://reflora.jbrj.gov.br/reflora/herbarioVirtual/ConsultaPublicoHVUC/ConsultaPublicoHVUC.do?idTestemunho=271602" ext-link-type="uri" xlink:type="simple">RB00176986</ext-link>.</p></caption><graphic xmlns:xlink="http://www.w3.org/1999/xlink" xlink:href="phytokeys-232-001_article-101105__-g011.jpg" position="float" orientation="portrait" xlink:type="simple" id="oo_900994.jpg"><uri content-type="original_file" xlink:type="simple">https://binary.pensoft.net/fig/900994</uri></graphic></fig><p>(1) <xref ref-type="bibr" rid="B37">Herzog (1909)</xref> validly published <italic><tp:taxon-name><tp:taxon-name-part taxon-name-part-type="genus" reg="Erythrina">E.</tp:taxon-name-part><tp:taxon-name-part taxon-name-part-type="species" reg="flammea">flammea</tp:taxon-name-part></tp:taxon-name></italic> from Bolivia with a complete description and mentioning the type specimen. The name was already synonymized under <italic><tp:taxon-name><tp:taxon-name-part taxon-name-part-type="genus" reg="Erythrina">E.</tp:taxon-name-part><tp:taxon-name-part taxon-name-part-type="species" reg="verna">verna</tp:taxon-name-part></tp:taxon-name></italic> by <xref ref-type="bibr" rid="B44">Krukoff and Barneby (1974)</xref>.</p></tp:treatment-sec><tp:treatment-sec sec-type="etymology" id="SECID0ESCBK"><title>Etymology.</title><p>The specific epithet “<italic><tp:taxon-name><tp:taxon-name-part taxon-name-part-type="genus" reg="Erythrina"/><tp:taxon-name-part taxon-name-part-type="species" reg="verna">verna</tp:taxon-name-part></tp:taxon-name></italic>” is derived from Latin, meaning “<italic>related to spring</italic>”, and it was presumably chosen due to the association of the flowering period of the species to the beginning of the spring season in the state of Rio de Janeiro, Brazil (September).</p></tp:treatment-sec><tp:treatment-sec sec-type="Vernacular names" id="SECID0EEDBK"><title>Vernacular names.</title><p>According to <xref ref-type="bibr" rid="B19">Carvalho (2014)</xref> and herbarium records, <italic><tp:taxon-name><tp:taxon-name-part taxon-name-part-type="genus" reg="Erythrina">E.</tp:taxon-name-part><tp:taxon-name-part taxon-name-part-type="species" reg="verna">verna</tp:taxon-name-part></tp:taxon-name></italic> is generally known as “mulungu” in Brazil, and also as “corticeira” in the state of <bold>Bahia</bold>; “bico-de-papagaio”, “corticeira-ceboleiro”, “mulungu-de-flor-branca” or “suinã” (and spelling variations) in <bold>Minas Gerais</bold>; and “mulungú-de-várzea”, “suinã” or “suinã-da-Argentina” in <bold>São Paulo</bold>.</p></tp:treatment-sec><ref-list><ref id="B59"><mixed-citation xmlns:xlink="http://www.w3.org/1999/xlink" xlink:type="simple"><person-group><name name-style="western"><surname>Martins</surname><given-names>MV</given-names></name><name name-style="western"><surname>Tozzi</surname><given-names>AMGA</given-names></name></person-group> (<year>2018</year>) <article-title>Nomenclatural and taxonomic changes in Brazilian <italic><tp:taxon-name><tp:taxon-name-part taxon-name-part-type="genus">Erythrina</tp:taxon-name-part></tp:taxon-name></italic> (<tp:taxon-name><tp:taxon-name-part taxon-name-part-type="family">Leguminosae</tp:taxon-name-part></tp:taxon-name>, <tp:taxon-name><tp:taxon-name-part taxon-name-part-type="subfamily">Papilionoideae</tp:taxon-name-part></tp:taxon-name>, Phaseoleae).</article-title><source>The Journal of the Torrey Botanical Society</source><volume>145</volume>(<issue>4</issue>): <fpage>398</fpage>–<lpage>402</lpage>. <ext-link xlink:href="10.3159/TORREY-D-18-00003.1" ext-link-type="doi" xlink:type="simple">https://doi.org/10.3159/TORREY-D-18-00003.1</ext-link></mixed-citation></ref><ref id="B98"><mixed-citation xmlns:xlink="http://www.w3.org/1999/xlink" xlink:type="simple"><person-group><name name-style="western"><surname>Vellozo</surname><given-names>JMC</given-names></name></person-group> (<year>1831</year>) Florae <tp:taxon-name><tp:taxon-name-part taxon-name-part-type="genus"/><tp:taxon-name-part taxon-name-part-type="species">fluminensis</tp:taxon-name-part></tp:taxon-name> icones nunc primo eduntur. Vol. VII. Edidit Domnus [sic] Frater Antonius da Arrabida, Publicaeque Bibliothecae in Urbe Fluminensi praefectus. ex off. lithogr. Senefelder, Parisiis [Paris]. <ext-link xlink:href="10.5962/bhl.title.70380" ext-link-type="doi" xlink:type="simple">https://doi.org/10.5962/bhl.title.70380</ext-link></mixed-citation></ref><ref id="B97"><mixed-citation xmlns:xlink="http://www.w3.org/1999/xlink" xlink:type="simple"><person-group><name name-style="western"><surname>Vellozo</surname><given-names>JMC</given-names></name></person-group> (<year>1829</year>) <source>Florae <tp:taxon-name><tp:taxon-name-part taxon-name-part-type="genus"/><tp:taxon-name-part taxon-name-part-type="species">fluminensis</tp:taxon-name-part></tp:taxon-name>, seu descriptionum plantarum praefectura fluminensi sponte nascentium liber primus ad systema sexuale concinnatus.</source><publisher-name>Ex Typographia nationali</publisher-name>, <publisher-loc>Flumine Januario [Rio de Janeiro]</publisher-loc>, <size units="page">352 pp</size>. <ext-link xlink:href="10.5962/bhl.title.745" ext-link-type="doi" xlink:type="simple">https://doi.org/10.5962/bhl.title.745</ext-link></mixed-citation></ref><ref id="B37"><mixed-citation xmlns:xlink="http://www.w3.org/1999/xlink" xlink:type="simple"><person-group><name name-style="western"><surname>Herzog</surname><given-names>TCJ</given-names></name></person-group> (<year>1909</year>) <article-title>XIV. Siphonogamae novae Bolivienses in itinere per Bolivian orientalem ab auctore lectae.</article-title> In: <person-group><name name-style="western"><surname>Fedde</surname><given-names>F</given-names></name></person-group> (<role>Ed.</role>) <issue-title>Repertorium novarum specierum regni vegetabilis.</issue-title><source>Centralblatt für Sammlung und Veröffentlichung von Einzeldiagnosen neuer Pflanzen. Fasciculus VII. Selbstverlag des Herausgebers, Komissions-Verlag von gebrüder Borntraeger, Berlin-Wilmersdorf [Berlin]</source>, <fpage>49</fpage>–<lpage>96</lpage>. <ext-link xlink:href="10.1002/fedr.19090070402" ext-link-type="doi" xlink:type="simple">https://doi.org/10.1002/fedr.19090070402</ext-link></mixed-citation></ref><ref id="B44"><mixed-citation xmlns:xlink="http://www.w3.org/1999/xlink" xlink:type="simple"><person-group><name name-style="western"><surname>Krukoff</surname><given-names>BA</given-names></name><name name-style="western"><surname>Barneby</surname><given-names>RC</given-names></name></person-group> (<year>1974</year>) <article-title>Conspectus of species of the genus <italic><tp:taxon-name><tp:taxon-name-part taxon-name-part-type="genus">Erythrina</tp:taxon-name-part></tp:taxon-name></italic>.</article-title><source>Lloydia</source><volume>37</volume>(<issue>3</issue>): <fpage>333</fpage>–<lpage>459</lpage>.</mixed-citation></ref><ref id="B19"><mixed-citation xmlns:xlink="http://www.w3.org/1999/xlink" xlink:type="simple"><person-group><name name-style="western"><surname>Carvalho</surname><given-names>PER</given-names></name></person-group> (<year>2014</year>) <source>Espécies arbóreas brasileiras, Vol. 5.</source><publisher-name>Embrapa Informação Tecnológica</publisher-name>, <publisher-loc>Brasília, Distrito Federal</publisher-loc>, <size units="page">634 pp</size>. <ext-link xlink:href="https://www.alice.cnptia.embrapa.br/handle/doc/305634" ext-link-type="uri" xlink:type="simple">https://www.alice.cnptia.embrapa.br/handle/doc/305634</ext-link></mixed-citation></ref></ref-list></tp:taxon-treatment>
