# Supplementary material for: ﻿Erythrina L. (Phaseoleae, Papilionoideae, Leguminosae) of Brazil: an updated nomenclatural treatment with notes on etymology and vernacular names
Source: PhytoKeys. 2023 Sep 4;232:1–43. doi: 10.3897/phytokeys.232.101105 (PMC10495828; doi:10.3897/phytokeys.232.101105)
Supplement: XML Treatment for Erythrina velutina [file phytokeys.232.101105-treatment19.xml]

<!DOCTYPE tp:taxon-treatment
  PUBLIC "-//TaxonX//DTD Taxonomic Treatment Publishing DTD v0 20100105//EN" "tax-treatment-NSO.dtd">
<tp:taxon-treatment xmlns:tp="http://www.plazi.org/taxpub"><tp:treatment-meta><kwd-group><label>Taxon classification</label><kwd>
                  <named-content content-type="kingdom">Plantae</named-content>
                </kwd><kwd>
                  <named-content content-type="order">Fabales</named-content>
                </kwd><kwd>
                  <named-content content-type="family">Fabaceae</named-content>
                </kwd></kwd-group><mixed-citation publication-type="journal"><person-group><name><surname>Guedes-Oliveira</surname><given-names>Ramon</given-names></name><name><surname>Fortuna-Perez</surname><given-names>Ana Paula</given-names></name><name><surname>Pederneiras</surname><given-names>Leandro Cardoso</given-names></name><name><surname>Mansano</surname><given-names>Vidal de Freitas</given-names></name></person-group><article-title>﻿<italic><tp:taxon-name><tp:taxon-name-part taxon-name-part-type="genus" reg="Erythrina">Erythrina</tp:taxon-name-part></tp:taxon-name></italic> L. (Phaseoleae, <tp:taxon-name><tp:taxon-name-part taxon-name-part-type="subfamily">Papilionoideae</tp:taxon-name-part></tp:taxon-name>, <tp:taxon-name><tp:taxon-name-part taxon-name-part-type="family">Leguminosae</tp:taxon-name-part></tp:taxon-name>) of Brazil: an updated nomenclatural treatment with notes on etymology and vernacular names</article-title><source>PhytoKeys</source><day>04</day><month>09</month><year>2023</year><volume>232</volume><fpage>1</fpage><lpage>43</lpage><pub-id pub-id-type="doi">10.3897/phytokeys.232.101105</pub-id></mixed-citation></tp:treatment-meta><tp:nomenclature><label>﻿1.</label><tp:taxon-name>
                <object-id xmlns:xlink="http://www.w3.org/1999/xlink" content-type="arpha" xlink:type="simple">671C7CCC-DACC-5B79-8681-3B28855D7AA7</object-id>
                <tp:taxon-name-part taxon-name-part-type="genus" reg="Erythrina">Erythrina</tp:taxon-name-part>
                <tp:taxon-name-part taxon-name-part-type="species" reg="velutina">velutina</tp:taxon-name-part>
              </tp:taxon-name><tp:taxon-authority>Jacq., Pl. Hort. Schoenbr. 4: 34. 1804, auct., non Willd., Neue Schriften Ges. Naturf. Freunde Berlin 3: 426. 1801. nom. superf.</tp:taxon-authority></tp:nomenclature><tp:treatment-sec sec-type="notes" id="SECID0EFMBK"><title>Notes.</title><p><xref ref-type="bibr" rid="B40">Jacquin (1804)</xref> described <italic><tp:taxon-name><tp:taxon-name-part taxon-name-part-type="genus" reg="Erythrina">E.</tp:taxon-name-part><tp:taxon-name-part taxon-name-part-type="species" reg="velutina">velutina</tp:taxon-name-part></tp:taxon-name></italic> Willd. from a specimen cultivated in Schloss Schönbrunn (Austria), and this mention has been mistakenly considered as a new publication of this name. Moreover, his description matches <italic><tp:taxon-name><tp:taxon-name-part taxon-name-part-type="genus" reg="Erythrina">E.</tp:taxon-name-part><tp:taxon-name-part taxon-name-part-type="species" reg="velutina">velutina</tp:taxon-name-part></tp:taxon-name></italic> and even mentions Willdenow’s publication. However, the accompanying illustration represents a different species, so the name authored by Jacquin remains unplaced.</p></tp:treatment-sec><ref-list><ref id="B40"><mixed-citation xmlns:xlink="http://www.w3.org/1999/xlink" xlink:type="simple"><person-group><name name-style="western"><surname>Jacquin</surname><given-names>NJ</given-names></name></person-group> (<year>1804</year>) <source>Plantarum rariorum horti caesarei schoenbrunnensis descriptiones et icones. Opera et sumptibus Nicolai Josephi Jacquin. Vol. IV. Apud C. F. Wappler, Prostant Viennae [Vienna]; apud B. et J. White, Londini [London]; apud S. et J.</source><publisher-name>Luchtmans</publisher-name>, <publisher-loc>Lugduni Batavorum [Leiden]</publisher-loc>, <size units="page">56 pp</size>. <ext-link xlink:href="10.5962/bhl.title.332" ext-link-type="doi" xlink:type="simple">https://doi.org/10.5962/bhl.title.332</ext-link></mixed-citation></ref></ref-list></tp:taxon-treatment>
