# Supplementary material for: ﻿Erythrina L. (Phaseoleae, Papilionoideae, Leguminosae) of Brazil: an updated nomenclatural treatment with notes on etymology and vernacular names
Source: PhytoKeys. 2023 Sep 4;232:1–43. doi: 10.3897/phytokeys.232.101105 (PMC10495828; doi:10.3897/phytokeys.232.101105)
Supplement: XML Treatment for Erythrina secundiflora [file phytokeys.232.101105-treatment20.xml]

<!DOCTYPE tp:taxon-treatment
  PUBLIC "-//TaxonX//DTD Taxonomic Treatment Publishing DTD v0 20100105//EN" "tax-treatment-NSO.dtd">
<tp:taxon-treatment xmlns:tp="http://www.plazi.org/taxpub"><tp:treatment-meta><kwd-group><label>Taxon classification</label><kwd>
                  <named-content content-type="kingdom">Plantae</named-content>
                </kwd><kwd>
                  <named-content content-type="order">Fabales</named-content>
                </kwd><kwd>
                  <named-content content-type="family">Fabaceae</named-content>
                </kwd></kwd-group><mixed-citation publication-type="journal"><person-group><name><surname>Guedes-Oliveira</surname><given-names>Ramon</given-names></name><name><surname>Fortuna-Perez</surname><given-names>Ana Paula</given-names></name><name><surname>Pederneiras</surname><given-names>Leandro Cardoso</given-names></name><name><surname>Mansano</surname><given-names>Vidal de Freitas</given-names></name></person-group><article-title>﻿<italic><tp:taxon-name><tp:taxon-name-part taxon-name-part-type="genus" reg="Erythrina">Erythrina</tp:taxon-name-part></tp:taxon-name></italic> L. (Phaseoleae, <tp:taxon-name><tp:taxon-name-part taxon-name-part-type="subfamily">Papilionoideae</tp:taxon-name-part></tp:taxon-name>, <tp:taxon-name><tp:taxon-name-part taxon-name-part-type="family">Leguminosae</tp:taxon-name-part></tp:taxon-name>) of Brazil: an updated nomenclatural treatment with notes on etymology and vernacular names</article-title><source>PhytoKeys</source><day>04</day><month>09</month><year>2023</year><volume>232</volume><fpage>1</fpage><lpage>43</lpage><pub-id pub-id-type="doi">10.3897/phytokeys.232.101105</pub-id></mixed-citation></tp:treatment-meta><tp:nomenclature><label>﻿2.</label><tp:taxon-name>
                <object-id xmlns:xlink="http://www.w3.org/1999/xlink" content-type="arpha" xlink:type="simple">50712333-190E-5A95-BA64-0CC21A527D19</object-id>
                <tp:taxon-name-part taxon-name-part-type="genus" reg="Erythrina">Erythrina</tp:taxon-name-part>
                <tp:taxon-name-part taxon-name-part-type="species" reg="secundiflora">secundiflora</tp:taxon-name-part>
              </tp:taxon-name><tp:taxon-authority>Brot., Trans. Linn. Soc. Lond. 14: 346. 1824.</tp:taxon-authority></tp:nomenclature><tp:treatment-sec sec-type="material" id="SECID0EPOBK"><title>Type.</title><p>Portugal. Lisbon: “in Horto Regio Olisiponensi [Jardim Botânico de Lisboa], ad Aulam Regiam in Ajuda sitio, et alibi in Lusitania, ubi Martio Aprilique floret. Indigenam e Brasilia esse fertur”, ex hort., s.d., s.leg. s.n. (lectotype, designated here: illustration in <xref ref-type="bibr" rid="B10">Brotero 1824</xref>, tab. <ext-link xmlns:xlink="http://www.w3.org/1999/xlink" xlink:href="https://www.biodiversitylibrary.org/page/752725" ext-link-type="uri" xlink:type="simple">12</ext-link>).</p></tp:treatment-sec><tp:treatment-sec sec-type="notes" id="SECID0E5OBK"><title>Notes.</title><p><xref ref-type="bibr" rid="B10">Brotero (1824)</xref> published the species with a full description and a detailed illustration of leaves, inflorescence and dissected flowers. The description was based on a specimen cultivated at the Jardim Botânico de Lisboa and believed to have a native origin in Brazil. However, according to <xref ref-type="bibr" rid="B42">Krukoff (1938)</xref>, the calyx as described and illustrated could indicate an association with the African <italic><tp:taxon-name><tp:taxon-name-part taxon-name-part-type="genus" reg="Erythrina">Erythrina</tp:taxon-name-part></tp:taxon-name></italic> species, and not the American ones. Still, he pointed out that some characteristics depicted might be incorrect, so the name remains unplaced.</p></tp:treatment-sec><ref-list><ref id="B10"><mixed-citation xmlns:xlink="http://www.w3.org/1999/xlink" xlink:type="simple"><person-group><name name-style="western"><surname>Brotero</surname><given-names>FA</given-names></name></person-group> (<year>1824</year>) <article-title>Descriptions of two new species of <italic><tp:taxon-name><tp:taxon-name-part taxon-name-part-type="genus">Erythrina</tp:taxon-name-part></tp:taxon-name></italic>.</article-title><source>Transactions of the Linnean Society of London</source><volume>14</volume>(<issue>2</issue>): <fpage>342</fpage>–<lpage>352</lpage>. <ext-link xlink:href="10.1111/j.1095-8339.1823.tb00095.x" ext-link-type="doi" xlink:type="simple">https://doi.org/10.1111/j.1095-8339.1823.tb00095.x</ext-link></mixed-citation></ref><ref id="B42"><mixed-citation xmlns:xlink="http://www.w3.org/1999/xlink" xlink:type="simple"><person-group><name name-style="western"><surname>Krukoff</surname><given-names>BA</given-names></name></person-group> (<year>1938</year>) <article-title>The American species of <italic><tp:taxon-name><tp:taxon-name-part taxon-name-part-type="genus">Erythrina</tp:taxon-name-part></tp:taxon-name></italic>.</article-title><source>Brittonia</source><volume>3</volume>: <fpage>205</fpage>–<lpage>337</lpage>. <ext-link xlink:href="10.2307/2804812" ext-link-type="doi" xlink:type="simple">https://doi.org/10.2307/2804812</ext-link></mixed-citation></ref></ref-list></tp:taxon-treatment>
