# Supplementary material for: ﻿Erythrina L. (Phaseoleae, Papilionoideae, Leguminosae) of Brazil: an updated nomenclatural treatment with notes on etymology and vernacular names
Source: PhytoKeys. 2023 Sep 4;232:1–43. doi: 10.3897/phytokeys.232.101105 (PMC10495828; doi:10.3897/phytokeys.232.101105)
Supplement: XML Treatment for Erythrina corallodendrum [file phytokeys.232.101105-treatment22.xml]

<!DOCTYPE tp:taxon-treatment
  PUBLIC "-//TaxonX//DTD Taxonomic Treatment Publishing DTD v0 20100105//EN" "tax-treatment-NSO.dtd">
<tp:taxon-treatment xmlns:tp="http://www.plazi.org/taxpub"><tp:treatment-meta><kwd-group><label>Taxon classification</label><kwd>
                  <named-content content-type="kingdom">Plantae</named-content>
                </kwd><kwd>
                  <named-content content-type="order">Fabales</named-content>
                </kwd><kwd>
                  <named-content content-type="family">Fabaceae</named-content>
                </kwd></kwd-group><mixed-citation publication-type="journal"><person-group><name><surname>Guedes-Oliveira</surname><given-names>Ramon</given-names></name><name><surname>Fortuna-Perez</surname><given-names>Ana Paula</given-names></name><name><surname>Pederneiras</surname><given-names>Leandro Cardoso</given-names></name><name><surname>Mansano</surname><given-names>Vidal de Freitas</given-names></name></person-group><article-title>﻿<italic><tp:taxon-name><tp:taxon-name-part taxon-name-part-type="genus" reg="Erythrina">Erythrina</tp:taxon-name-part></tp:taxon-name></italic> L. (Phaseoleae, <tp:taxon-name><tp:taxon-name-part taxon-name-part-type="subfamily">Papilionoideae</tp:taxon-name-part></tp:taxon-name>, <tp:taxon-name><tp:taxon-name-part taxon-name-part-type="family">Leguminosae</tp:taxon-name-part></tp:taxon-name>) of Brazil: an updated nomenclatural treatment with notes on etymology and vernacular names</article-title><source>PhytoKeys</source><day>04</day><month>09</month><year>2023</year><volume>232</volume><fpage>1</fpage><lpage>43</lpage><pub-id pub-id-type="doi">10.3897/phytokeys.232.101105</pub-id></mixed-citation></tp:treatment-meta><tp:nomenclature><label>﻿4.</label><tp:taxon-name>
                <object-id xmlns:xlink="http://www.w3.org/1999/xlink" content-type="arpha" xlink:type="simple">426EE89B-459B-58AB-AFB0-58B9FF47FC38</object-id>
                <tp:taxon-name-part taxon-name-part-type="genus" reg="Erythrina">Erythrina</tp:taxon-name-part>
                <tp:taxon-name-part taxon-name-part-type="species" reg="corallodendrum">corallodendrum</tp:taxon-name-part>
              </tp:taxon-name><tp:taxon-authority>Vell., Fl. Flumin.: 304. 1829; Fl. Flumin Icon. 7: tab. 101. 1831, auct., non L., Sp. Pl. 2: 706. 1753.</tp:taxon-authority></tp:nomenclature><tp:treatment-sec sec-type="notes" id="SECID0EGUBK"><title>Notes.</title><p><xref ref-type="bibr" rid="B97">Vellozo (1829)</xref> included a species called “<italic><tp:taxon-name><tp:taxon-name-part taxon-name-part-type="genus" reg="Erythrina">E.</tp:taxon-name-part><tp:taxon-name-part taxon-name-part-type="species" reg="corallodendrum">corallodendrum</tp:taxon-name-part></tp:taxon-name></italic>” in his treatment of Brazilian <italic><tp:taxon-name><tp:taxon-name-part taxon-name-part-type="genus" reg="Erythrina">Erythrina</tp:taxon-name-part></tp:taxon-name></italic> in Florae Fluminensis, with a description and an illustration published later in <xref ref-type="bibr" rid="B98">Vellozo (1831)</xref>, but without mentioning any type specimen. This citation was then considered to be a record of the occurrence of <italic><tp:taxon-name><tp:taxon-name-part taxon-name-part-type="genus" reg="Erythrina">E.</tp:taxon-name-part><tp:taxon-name-part taxon-name-part-type="species" reg="corallodendrum">corallodendrum</tp:taxon-name-part></tp:taxon-name></italic> L. in Brazil rather than a new publication of the same name. Hence, there is no record of this name in any digital databases. However, <xref ref-type="bibr" rid="B48">Lima (1995)</xref> mentioned this name as being authored by Vellozo and placed it as a synonym of <italic><tp:taxon-name><tp:taxon-name-part taxon-name-part-type="genus" reg="Erythrina">E.</tp:taxon-name-part><tp:taxon-name-part taxon-name-part-type="species" reg="speciosa">speciosa</tp:taxon-name-part></tp:taxon-name></italic>. The description and illustration given by Vellozo undoubtedly depict the unique morphological features of <italic><tp:taxon-name><tp:taxon-name-part taxon-name-part-type="genus" reg="Erythrina">E.</tp:taxon-name-part><tp:taxon-name-part taxon-name-part-type="species" reg="speciosa">speciosa</tp:taxon-name-part></tp:taxon-name></italic>, but according to Recommendation 50D of Chapter VI of the ICN (<xref ref-type="bibr" rid="B94">Turland et al. 2018</xref>), “misidentifications should not be included in synonymies but added after them”, so we exclude the name here.</p></tp:treatment-sec><ref-list><ref id="B97"><mixed-citation xmlns:xlink="http://www.w3.org/1999/xlink" xlink:type="simple"><person-group><name name-style="western"><surname>Vellozo</surname><given-names>JMC</given-names></name></person-group> (<year>1829</year>) <source>Florae <tp:taxon-name><tp:taxon-name-part taxon-name-part-type="genus"/><tp:taxon-name-part taxon-name-part-type="species">fluminensis</tp:taxon-name-part></tp:taxon-name>, seu descriptionum plantarum praefectura fluminensi sponte nascentium liber primus ad systema sexuale concinnatus.</source><publisher-name>Ex Typographia nationali</publisher-name>, <publisher-loc>Flumine Januario [Rio de Janeiro]</publisher-loc>, <size units="page">352 pp</size>. <ext-link xlink:href="10.5962/bhl.title.745" ext-link-type="doi" xlink:type="simple">https://doi.org/10.5962/bhl.title.745</ext-link></mixed-citation></ref><ref id="B98"><mixed-citation xmlns:xlink="http://www.w3.org/1999/xlink" xlink:type="simple"><person-group><name name-style="western"><surname>Vellozo</surname><given-names>JMC</given-names></name></person-group> (<year>1831</year>) Florae <tp:taxon-name><tp:taxon-name-part taxon-name-part-type="genus"/><tp:taxon-name-part taxon-name-part-type="species">fluminensis</tp:taxon-name-part></tp:taxon-name> icones nunc primo eduntur. Vol. VII. Edidit Domnus [sic] Frater Antonius da Arrabida, Publicaeque Bibliothecae in Urbe Fluminensi praefectus. ex off. lithogr. Senefelder, Parisiis [Paris]. <ext-link xlink:href="10.5962/bhl.title.70380" ext-link-type="doi" xlink:type="simple">https://doi.org/10.5962/bhl.title.70380</ext-link></mixed-citation></ref><ref id="B48"><mixed-citation xmlns:xlink="http://www.w3.org/1999/xlink" xlink:type="simple"><person-group><name name-style="western"><surname>Lima</surname><given-names>HC</given-names></name></person-group> (<year>1995</year>) <article-title>Leguminosas da Flora Fluminensis – J.M. da C. Vellozo – lista atualizada das espécies arbóreas.</article-title><source>Acta Botanica Brasílica</source><volume>9</volume>(<issue>1</issue>): <fpage>123</fpage>–<lpage>146</lpage>. <ext-link xlink:href="10.1590/S0102-33061995000100006" ext-link-type="doi" xlink:type="simple">https://doi.org/10.1590/S0102-33061995000100006</ext-link></mixed-citation></ref><ref id="B94"><mixed-citation xmlns:xlink="http://www.w3.org/1999/xlink" xlink:type="simple"><person-group><name name-style="western"><surname>Turland</surname><given-names>NJ</given-names></name><name name-style="western"><surname>Wiersema</surname><given-names>JH</given-names></name><name name-style="western"><surname>Barrie</surname><given-names>FR</given-names></name><name name-style="western"><surname>Greuter</surname><given-names>W</given-names></name><name name-style="western"><surname>Hawksworth</surname><given-names>DL</given-names></name><name name-style="western"><surname>Herendeen</surname><given-names>PS</given-names></name><etal/></person-group> (<year>2018</year>) International Code of Nomenclature for algae, fungi, and plants (Shenzhen Code) adopted by the Nineteenth International Botanical Congress Shenzhen, China, July 2017. Regnum Vegetabile 159. Koeltz Botanical Books, Glashütten. <ext-link xlink:href="10.12705/Code.2018" ext-link-type="doi" xlink:type="simple">https://doi.org/10.12705/Code.2018</ext-link></mixed-citation></ref></ref-list></tp:taxon-treatment>
