# Supplementary material for: ﻿Erythrina L. (Phaseoleae, Papilionoideae, Leguminosae) of Brazil: an updated nomenclatural treatment with notes on etymology and vernacular names
Source: PhytoKeys. 2023 Sep 4;232:1–43. doi: 10.3897/phytokeys.232.101105 (PMC10495828; doi:10.3897/phytokeys.232.101105)
Supplement: XML Treatment for Erythrina mediterranea [file phytokeys.232.101105-treatment23.xml]

<!DOCTYPE tp:taxon-treatment
  PUBLIC "-//TaxonX//DTD Taxonomic Treatment Publishing DTD v0 20100105//EN" "tax-treatment-NSO.dtd">
<tp:taxon-treatment xmlns:tp="http://www.plazi.org/taxpub"><tp:treatment-meta><kwd-group><label>Taxon classification</label><kwd>
                  <named-content content-type="kingdom">Plantae</named-content>
                </kwd><kwd>
                  <named-content content-type="order">Fabales</named-content>
                </kwd><kwd>
                  <named-content content-type="family">Fabaceae</named-content>
                </kwd></kwd-group><mixed-citation publication-type="journal"><person-group><name><surname>Guedes-Oliveira</surname><given-names>Ramon</given-names></name><name><surname>Fortuna-Perez</surname><given-names>Ana Paula</given-names></name><name><surname>Pederneiras</surname><given-names>Leandro Cardoso</given-names></name><name><surname>Mansano</surname><given-names>Vidal de Freitas</given-names></name></person-group><article-title>﻿<italic><tp:taxon-name><tp:taxon-name-part taxon-name-part-type="genus" reg="Erythrina">Erythrina</tp:taxon-name-part></tp:taxon-name></italic> L. (Phaseoleae, <tp:taxon-name><tp:taxon-name-part taxon-name-part-type="subfamily">Papilionoideae</tp:taxon-name-part></tp:taxon-name>, <tp:taxon-name><tp:taxon-name-part taxon-name-part-type="family">Leguminosae</tp:taxon-name-part></tp:taxon-name>) of Brazil: an updated nomenclatural treatment with notes on etymology and vernacular names</article-title><source>PhytoKeys</source><day>04</day><month>09</month><year>2023</year><volume>232</volume><fpage>1</fpage><lpage>43</lpage><pub-id pub-id-type="doi">10.3897/phytokeys.232.101105</pub-id></mixed-citation></tp:treatment-meta><tp:nomenclature><label>﻿5.</label><tp:taxon-name>
                <object-id xmlns:xlink="http://www.w3.org/1999/xlink" content-type="arpha" xlink:type="simple">EEDC5DAF-FF06-5954-B1FB-01F25166E6CB</object-id>
                <tp:taxon-name-part taxon-name-part-type="genus" reg="Erythrina">Erythrina</tp:taxon-name-part>
                <tp:taxon-name-part taxon-name-part-type="species" reg="mediterranea">mediterranea</tp:taxon-name-part>
              </tp:taxon-name><tp:taxon-authority>Vell., Fl. Flumin.: 305. 1829; Fl. Flumin Icon. 7: tab. 103. 1831.</tp:taxon-authority></tp:nomenclature><tp:treatment-sec sec-type="material" id="SECID0E5XBK"><title>Type.</title><p>Brazil. São Paulo: “silvis mediterraneis transalpinis prope praedium Boavista”, s.d., s.leg. s.n. (lectotype, designated here: illustration in Biblioteca Nacional Digital Brasil [<ext-link xmlns:xlink="http://www.w3.org/1999/xlink" xlink:href="http://objdigital.bn.br/acervo_digital/div_manuscritos/mss1198656/mss1198656_107.html" ext-link-type="uri" xlink:type="simple">mss1198656_107</ext-link>]; also in <xref ref-type="bibr" rid="B98">Vellozo 1831</xref>, tab. <ext-link xmlns:xlink="http://www.w3.org/1999/xlink" xlink:href="https://www.biodiversitylibrary.org/page/759294" ext-link-type="uri" xlink:type="simple">103</ext-link>).</p></tp:treatment-sec><tp:treatment-sec sec-type="notes" id="SECID0ESYBK"><title>Notes.</title><p>The species was poorly described in <xref ref-type="bibr" rid="B97">Vellozo (1829)</xref> and the accompanying illustration in <xref ref-type="bibr" rid="B98">Vellozo (1831)</xref> depicts a sterile branch from a specimen growing in the municipality of Cunha, state of São Paulo (<xref ref-type="bibr" rid="B67">Pastore et al. 2021</xref>). According to <xref ref-type="bibr" rid="B42">Krukoff (1938)</xref>, it could represent either <italic><tp:taxon-name><tp:taxon-name-part taxon-name-part-type="genus" reg="Erythrina">E.</tp:taxon-name-part><tp:taxon-name-part taxon-name-part-type="species" reg="crista-galli">crista-galli</tp:taxon-name-part></tp:taxon-name></italic> L. or <italic><tp:taxon-name><tp:taxon-name-part taxon-name-part-type="genus" reg="Erythrina">E.</tp:taxon-name-part><tp:taxon-name-part taxon-name-part-type="species" reg="falcata">falcata</tp:taxon-name-part></tp:taxon-name></italic> Benth. As it is impossible to even confirm it as <italic><tp:taxon-name><tp:taxon-name-part taxon-name-part-type="genus" reg="Erythrina">Erythrina</tp:taxon-name-part></tp:taxon-name></italic>, the name remains unplaced.</p></tp:treatment-sec><ref-list><ref id="B98"><mixed-citation xmlns:xlink="http://www.w3.org/1999/xlink" xlink:type="simple"><person-group><name name-style="western"><surname>Vellozo</surname><given-names>JMC</given-names></name></person-group> (<year>1831</year>) Florae <tp:taxon-name><tp:taxon-name-part taxon-name-part-type="genus"/><tp:taxon-name-part taxon-name-part-type="species">fluminensis</tp:taxon-name-part></tp:taxon-name> icones nunc primo eduntur. Vol. VII. Edidit Domnus [sic] Frater Antonius da Arrabida, Publicaeque Bibliothecae in Urbe Fluminensi praefectus. ex off. lithogr. Senefelder, Parisiis [Paris]. <ext-link xlink:href="10.5962/bhl.title.70380" ext-link-type="doi" xlink:type="simple">https://doi.org/10.5962/bhl.title.70380</ext-link></mixed-citation></ref><ref id="B97"><mixed-citation xmlns:xlink="http://www.w3.org/1999/xlink" xlink:type="simple"><person-group><name name-style="western"><surname>Vellozo</surname><given-names>JMC</given-names></name></person-group> (<year>1829</year>) <source>Florae <tp:taxon-name><tp:taxon-name-part taxon-name-part-type="genus"/><tp:taxon-name-part taxon-name-part-type="species">fluminensis</tp:taxon-name-part></tp:taxon-name>, seu descriptionum plantarum praefectura fluminensi sponte nascentium liber primus ad systema sexuale concinnatus.</source><publisher-name>Ex Typographia nationali</publisher-name>, <publisher-loc>Flumine Januario [Rio de Janeiro]</publisher-loc>, <size units="page">352 pp</size>. <ext-link xlink:href="10.5962/bhl.title.745" ext-link-type="doi" xlink:type="simple">https://doi.org/10.5962/bhl.title.745</ext-link></mixed-citation></ref><ref id="B67"><mixed-citation xmlns:xlink="http://www.w3.org/1999/xlink" xlink:type="simple"><person-group><name name-style="western"><surname>Pastore</surname><given-names>JFB</given-names></name><name name-style="western"><surname>Mota</surname><given-names>M</given-names></name><name name-style="western"><surname>Menezes</surname><given-names>HF</given-names></name><name name-style="western"><surname>Trovó</surname><given-names>M</given-names></name></person-group> (<year>2021</year>) <article-title>Vellozo’s <italic>Florae Fluminensis</italic>: A new assessment of the São Paulo part of his collecting itinerary, its vegetation, and species list.</article-title><source>Taxon</source><volume>70</volume>(<issue>5</issue>): <fpage>1078</fpage>–<lpage>1095</lpage>. <ext-link xlink:href="10.1002/tax.12509" ext-link-type="doi" xlink:type="simple">https://doi.org/10.1002/tax.12509</ext-link></mixed-citation></ref><ref id="B42"><mixed-citation xmlns:xlink="http://www.w3.org/1999/xlink" xlink:type="simple"><person-group><name name-style="western"><surname>Krukoff</surname><given-names>BA</given-names></name></person-group> (<year>1938</year>) <article-title>The American species of <italic><tp:taxon-name><tp:taxon-name-part taxon-name-part-type="genus">Erythrina</tp:taxon-name-part></tp:taxon-name></italic>.</article-title><source>Brittonia</source><volume>3</volume>: <fpage>205</fpage>–<lpage>337</lpage>. <ext-link xlink:href="10.2307/2804812" ext-link-type="doi" xlink:type="simple">https://doi.org/10.2307/2804812</ext-link></mixed-citation></ref></ref-list></tp:taxon-treatment>
