# Supplementary material for: ﻿Erythrina L. (Phaseoleae, Papilionoideae, Leguminosae) of Brazil: an updated nomenclatural treatment with notes on etymology and vernacular names
Source: PhytoKeys. 2023 Sep 4;232:1–43. doi: 10.3897/phytokeys.232.101105 (PMC10495828; doi:10.3897/phytokeys.232.101105)
Supplement: XML Treatment for Erythrina adansonii [file phytokeys.232.101105-treatment24.xml]

<!DOCTYPE tp:taxon-treatment
  PUBLIC "-//TaxonX//DTD Taxonomic Treatment Publishing DTD v0 20100105//EN" "tax-treatment-NSO.dtd">
<tp:taxon-treatment xmlns:tp="http://www.plazi.org/taxpub"><tp:treatment-meta><kwd-group><label>Taxon classification</label><kwd>
                  <named-content content-type="kingdom">Plantae</named-content>
                </kwd><kwd>
                  <named-content content-type="order">Fabales</named-content>
                </kwd><kwd>
                  <named-content content-type="family">Fabaceae</named-content>
                </kwd></kwd-group><mixed-citation publication-type="journal"><person-group><name><surname>Guedes-Oliveira</surname><given-names>Ramon</given-names></name><name><surname>Fortuna-Perez</surname><given-names>Ana Paula</given-names></name><name><surname>Pederneiras</surname><given-names>Leandro Cardoso</given-names></name><name><surname>Mansano</surname><given-names>Vidal de Freitas</given-names></name></person-group><article-title>﻿<italic><tp:taxon-name><tp:taxon-name-part taxon-name-part-type="genus" reg="Erythrina">Erythrina</tp:taxon-name-part></tp:taxon-name></italic> L. (Phaseoleae, <tp:taxon-name><tp:taxon-name-part taxon-name-part-type="subfamily">Papilionoideae</tp:taxon-name-part></tp:taxon-name>, <tp:taxon-name><tp:taxon-name-part taxon-name-part-type="family">Leguminosae</tp:taxon-name-part></tp:taxon-name>) of Brazil: an updated nomenclatural treatment with notes on etymology and vernacular names</article-title><source>PhytoKeys</source><day>04</day><month>09</month><year>2023</year><volume>232</volume><fpage>1</fpage><lpage>43</lpage><pub-id pub-id-type="doi">10.3897/phytokeys.232.101105</pub-id></mixed-citation></tp:treatment-meta><tp:nomenclature><label>﻿6.</label><tp:taxon-name>
                <object-id xmlns:xlink="http://www.w3.org/1999/xlink" content-type="arpha" xlink:type="simple">D3DDE10A-6C40-5B98-AEB2-3A41AC747EAD</object-id>
                <tp:taxon-name-part taxon-name-part-type="genus" reg="Erythrina">Erythrina</tp:taxon-name-part>
                <tp:taxon-name-part taxon-name-part-type="species" reg="adansonii">adansonii</tp:taxon-name-part>
              </tp:taxon-name><tp:taxon-authority>hort. ex Colla, Herb. Pedem. 2: 249. 1834. nom. nud.</tp:taxon-authority></tp:nomenclature><tp:treatment-sec sec-type="notes" id="SECID0EP2BK"><title>Notes.</title><p><xref ref-type="bibr" rid="B20">Colla (1834)</xref> mentioned <italic><tp:taxon-name><tp:taxon-name-part taxon-name-part-type="genus" reg="Erythrina">E.</tp:taxon-name-part><tp:taxon-name-part taxon-name-part-type="species" reg="adansonii">adansonii</tp:taxon-name-part></tp:taxon-name></italic> Hortul as a doubtful synonym of <italic><tp:taxon-name><tp:taxon-name-part taxon-name-part-type="genus" reg="Erythrina">E.</tp:taxon-name-part><tp:taxon-name-part taxon-name-part-type="species" reg="crista-galli">crista-galli</tp:taxon-name-part></tp:taxon-name></italic> L. However, as no other valid publication or description of this name was found elsewhere, it was excluded here as a <italic>nomen nudum</italic>.</p></tp:treatment-sec><ref-list><ref id="B20"><mixed-citation xmlns:xlink="http://www.w3.org/1999/xlink" xlink:type="simple"><person-group><name name-style="western"><surname>Colla</surname><given-names>LA</given-names></name></person-group> (<year>1834</year>) <source>Herbarium Pedemontanum juxta methodum naturalem dispositum additis nonnullis stirpibus exoticis ad universos ejusdem methodi ordines exhibendos; Vol. II. Sistens Calycifloras ad Umbelliferas.</source><publisher-name>Ex Typis Regiis</publisher-name>, <publisher-loc>Augustae Taurinorum</publisher-loc>, <size units="page">557 pp</size>. <ext-link xlink:href="10.5962/bhl.title.44905" ext-link-type="doi" xlink:type="simple">https://doi.org/10.5962/bhl.title.44905</ext-link></mixed-citation></ref></ref-list></tp:taxon-treatment>
