# Supplementary material for: ﻿Erythrina L. (Phaseoleae, Papilionoideae, Leguminosae) of Brazil: an updated nomenclatural treatment with notes on etymology and vernacular names
Source: PhytoKeys. 2023 Sep 4;232:1–43. doi: 10.3897/phytokeys.232.101105 (PMC10495828; doi:10.3897/phytokeys.232.101105)
Supplement: XML Treatment for Erythrina compacta [file phytokeys.232.101105-treatment26.xml]

<!DOCTYPE tp:taxon-treatment
  PUBLIC "-//TaxonX//DTD Taxonomic Treatment Publishing DTD v0 20100105//EN" "tax-treatment-NSO.dtd">
<tp:taxon-treatment xmlns:tp="http://www.plazi.org/taxpub"><tp:treatment-meta><kwd-group><label>Taxon classification</label><kwd>
                  <named-content content-type="kingdom">Plantae</named-content>
                </kwd><kwd>
                  <named-content content-type="order">Fabales</named-content>
                </kwd><kwd>
                  <named-content content-type="family">Fabaceae</named-content>
                </kwd></kwd-group><mixed-citation publication-type="journal"><person-group><name><surname>Guedes-Oliveira</surname><given-names>Ramon</given-names></name><name><surname>Fortuna-Perez</surname><given-names>Ana Paula</given-names></name><name><surname>Pederneiras</surname><given-names>Leandro Cardoso</given-names></name><name><surname>Mansano</surname><given-names>Vidal de Freitas</given-names></name></person-group><article-title>﻿<italic><tp:taxon-name><tp:taxon-name-part taxon-name-part-type="genus" reg="Erythrina">Erythrina</tp:taxon-name-part></tp:taxon-name></italic> L. (Phaseoleae, <tp:taxon-name><tp:taxon-name-part taxon-name-part-type="subfamily">Papilionoideae</tp:taxon-name-part></tp:taxon-name>, <tp:taxon-name><tp:taxon-name-part taxon-name-part-type="family">Leguminosae</tp:taxon-name-part></tp:taxon-name>) of Brazil: an updated nomenclatural treatment with notes on etymology and vernacular names</article-title><source>PhytoKeys</source><day>04</day><month>09</month><year>2023</year><volume>232</volume><fpage>1</fpage><lpage>43</lpage><pub-id pub-id-type="doi">10.3897/phytokeys.232.101105</pub-id></mixed-citation></tp:treatment-meta><tp:nomenclature><label>﻿8.</label><tp:taxon-name>
                <object-id xmlns:xlink="http://www.w3.org/1999/xlink" content-type="arpha" xlink:type="simple">E15F47D5-E796-508B-A665-D90E892AE944</object-id>
                <tp:taxon-name-part taxon-name-part-type="genus" reg="Erythrina">Erythrina</tp:taxon-name-part>
                <tp:taxon-name-part taxon-name-part-type="species" reg="compacta">compacta</tp:taxon-name-part>
              </tp:taxon-name><tp:taxon-authority>hort. ex W.Bull, Cat. New Beautiful Rare Pl.: 4. 1871, nom. nud.; Carrière and André, Rev. Hortic.: 348. 1882, nom. nud.</tp:taxon-authority><tp:nomenclature-citation-list><tp:nomenclature-citation><tp:taxon-name>
                    <tp:taxon-name-part taxon-name-part-type="status">≡</tp:taxon-name-part>
                    <tp:taxon-name-part taxon-name-part-type="genus" reg="Erythrina">Erythrina</tp:taxon-name-part>
                    <tp:taxon-name-part taxon-name-part-type="species" reg="compacta">compacta</tp:taxon-name-part>
                  </tp:taxon-name><comment> W.Bull ex K.Koch, Wochenschr. Vereines Beförd. Gartenbaues Konigl. Preuss. Staaten 14(20): <ext-link xmlns:xlink="http://www.w3.org/1999/xlink" xlink:href="https://www.biodiversitylibrary.org/page/4025838" ext-link-type="uri" xlink:type="simple">159</ext-link>. 1871, nom. nud. </comment></tp:nomenclature-citation></tp:nomenclature-citation-list></tp:nomenclature><tp:treatment-sec sec-type="notes" id="SECID0E6ACK"><title>Notes.</title><p><xref ref-type="bibr" rid="B11">Bull (1871)</xref> briefly described the aesthetic characteristics of a cultivated plant named <italic><tp:taxon-name><tp:taxon-name-part taxon-name-part-type="genus" reg="Erythrina">E.</tp:taxon-name-part><tp:taxon-name-part taxon-name-part-type="species" reg="compacta">compacta</tp:taxon-name-part></tp:taxon-name></italic> by horticulturists. Later in the same year, <xref ref-type="bibr" rid="B41">Koch (1871)</xref> mentioned the specimen cited by Bull, but only repeated his description. It was later also described by <xref ref-type="bibr" rid="B14">Carrière and André (1882)</xref>, who observed that the specimen was just a more compact cultivated variety of <italic><tp:taxon-name><tp:taxon-name-part taxon-name-part-type="genus" reg="Erythrina">E.</tp:taxon-name-part><tp:taxon-name-part taxon-name-part-type="species" reg="crista-galli">crista-galli</tp:taxon-name-part></tp:taxon-name></italic>. According to Article 38 of the ICN (<xref ref-type="bibr" rid="B94">Turland et al. 2018</xref>), a name cannot be effectively published using a description of purely aesthetic features, which is the case for all three publications related to this name, thus all of them are excluded here as <italic>nomen nudum</italic>.</p></tp:treatment-sec><ref-list><ref id="B11"><mixed-citation xmlns:xlink="http://www.w3.org/1999/xlink" xlink:type="simple"><person-group><name name-style="western"><surname>Bull</surname><given-names>W</given-names></name></person-group> (<year>1871</year>) <source>A wholesale list of new beautiful and rare plants. New Plant Merchant. S.W.</source><publisher-name>, Chelsea</publisher-name>, <publisher-loc>London</publisher-loc>, <size units="page">174 pp</size>. <ext-link xlink:href="https://www.biodiversitylibrary.org/bibliography/110080" ext-link-type="uri" xlink:type="simple">https://www.biodiversitylibrary.org/bibliography/110080</ext-link></mixed-citation></ref><ref id="B41"><mixed-citation xmlns:xlink="http://www.w3.org/1999/xlink" xlink:type="simple"><person-group><name name-style="western"><surname>Koch</surname><given-names>K</given-names></name></person-group> (<year>1871</year>) <source>Wochenscherift des vereines zur beförderung des gartenbaues in den königilch preussischen staaten für gärtnerei und pflanzenkunde. XIV Jahrgang.</source><publisher-name>Wiegandt &amp; Hempel</publisher-name>, <publisher-loc>Berlin</publisher-loc>, <size units="page">420 pp</size>. <ext-link xlink:href="https://www.biodiversitylibrary.org/bibliography/5017" ext-link-type="uri" xlink:type="simple">https://www.biodiversitylibrary.org/bibliography/5017</ext-link></mixed-citation></ref><ref id="B14"><mixed-citation xmlns:xlink="http://www.w3.org/1999/xlink" xlink:type="simple"><person-group><name name-style="western"><surname>Carrière</surname><given-names>E-A</given-names></name><name name-style="western"><surname>André</surname><given-names>E</given-names></name></person-group> (<year>1882</year>) <source>Revue horticole journal d’horticulture pratique. 54e année.</source><publisher-name>Librarie Agricole de la Maison Rustique</publisher-name>, <publisher-loc>Paris</publisher-loc>, <size units="page">568 pp</size>. <ext-link xlink:href="https://www.biodiversitylibrary.org/bibliography/109772" ext-link-type="uri" xlink:type="simple">https://www.biodiversitylibrary.org/bibliography/109772</ext-link></mixed-citation></ref><ref id="B94"><mixed-citation xmlns:xlink="http://www.w3.org/1999/xlink" xlink:type="simple"><person-group><name name-style="western"><surname>Turland</surname><given-names>NJ</given-names></name><name name-style="western"><surname>Wiersema</surname><given-names>JH</given-names></name><name name-style="western"><surname>Barrie</surname><given-names>FR</given-names></name><name name-style="western"><surname>Greuter</surname><given-names>W</given-names></name><name name-style="western"><surname>Hawksworth</surname><given-names>DL</given-names></name><name name-style="western"><surname>Herendeen</surname><given-names>PS</given-names></name><etal/></person-group> (<year>2018</year>) International Code of Nomenclature for algae, fungi, and plants (Shenzhen Code) adopted by the Nineteenth International Botanical Congress Shenzhen, China, July 2017. Regnum Vegetabile 159. Koeltz Botanical Books, Glashütten. <ext-link xlink:href="10.12705/Code.2018" ext-link-type="doi" xlink:type="simple">https://doi.org/10.12705/Code.2018</ext-link></mixed-citation></ref></ref-list></tp:taxon-treatment>
