# Supplementary material for: ﻿Erythrina L. (Phaseoleae, Papilionoideae, Leguminosae) of Brazil: an updated nomenclatural treatment with notes on etymology and vernacular names
Source: PhytoKeys. 2023 Sep 4;232:1–43. doi: 10.3897/phytokeys.232.101105 (PMC10495828; doi:10.3897/phytokeys.232.101105)
Supplement: XML Treatment for Erythrina moelebei [file phytokeys.232.101105-treatment28.xml]

<!DOCTYPE tp:taxon-treatment
  PUBLIC "-//TaxonX//DTD Taxonomic Treatment Publishing DTD v0 20100105//EN" "tax-treatment-NSO.dtd">
<tp:taxon-treatment xmlns:tp="http://www.plazi.org/taxpub"><tp:treatment-meta><kwd-group><label>Taxon classification</label><kwd>
                  <named-content content-type="kingdom">Plantae</named-content>
                </kwd><kwd>
                  <named-content content-type="order">Fabales</named-content>
                </kwd><kwd>
                  <named-content content-type="family">Fabaceae</named-content>
                </kwd></kwd-group><mixed-citation publication-type="journal"><person-group><name><surname>Guedes-Oliveira</surname><given-names>Ramon</given-names></name><name><surname>Fortuna-Perez</surname><given-names>Ana Paula</given-names></name><name><surname>Pederneiras</surname><given-names>Leandro Cardoso</given-names></name><name><surname>Mansano</surname><given-names>Vidal de Freitas</given-names></name></person-group><article-title>﻿<italic><tp:taxon-name><tp:taxon-name-part taxon-name-part-type="genus" reg="Erythrina">Erythrina</tp:taxon-name-part></tp:taxon-name></italic> L. (Phaseoleae, <tp:taxon-name><tp:taxon-name-part taxon-name-part-type="subfamily">Papilionoideae</tp:taxon-name-part></tp:taxon-name>, <tp:taxon-name><tp:taxon-name-part taxon-name-part-type="family">Leguminosae</tp:taxon-name-part></tp:taxon-name>) of Brazil: an updated nomenclatural treatment with notes on etymology and vernacular names</article-title><source>PhytoKeys</source><day>04</day><month>09</month><year>2023</year><volume>232</volume><fpage>1</fpage><lpage>43</lpage><pub-id pub-id-type="doi">10.3897/phytokeys.232.101105</pub-id></mixed-citation></tp:treatment-meta><tp:nomenclature><label>﻿10.</label><tp:taxon-name>
                <object-id xmlns:xlink="http://www.w3.org/1999/xlink" content-type="arpha" xlink:type="simple">3E3594A8-1615-5206-986B-3E9BC2E3D3F0</object-id>
                <tp:taxon-name-part taxon-name-part-type="genus" reg="Erythrina">Erythrina</tp:taxon-name-part>
                <tp:taxon-name-part taxon-name-part-type="species" reg="moelebei">moelebei</tp:taxon-name-part>
              </tp:taxon-name><tp:taxon-authority>Vieill. ex Guillaumin &amp; Beauvis., Ann. Soc. Bot. Lyon 38: 87. 1914, nom. nud.</tp:taxon-authority></tp:nomenclature><tp:treatment-sec sec-type="notes" id="SECID0EEICK"><title>Notes.</title><p><xref ref-type="bibr" rid="B33">Guillaumin and Beauvisage (1914)</xref> cited <italic><tp:taxon-name><tp:taxon-name-part taxon-name-part-type="genus" reg="Erythrina">E.</tp:taxon-name-part><tp:taxon-name-part taxon-name-part-type="species" reg="moelebei">moelebei</tp:taxon-name-part></tp:taxon-name></italic> by Vieillard in a list of species from New Caledonia, but without giving any additional information. As there was no description of this name elsewhere and the type specimen cited (<italic>Vieillard 60</italic>) could not be found, the name remains unplaced. <xref ref-type="bibr" rid="B43">Krukoff (1939)</xref> treated it as a “hyponym” of <italic><tp:taxon-name><tp:taxon-name-part taxon-name-part-type="genus" reg="Erythrina">E.</tp:taxon-name-part><tp:taxon-name-part taxon-name-part-type="species" reg="fusca">fusca</tp:taxon-name-part></tp:taxon-name></italic> Lour. without seeing the type specimen as well.</p></tp:treatment-sec><ref-list><ref id="B33"><mixed-citation xmlns:xlink="http://www.w3.org/1999/xlink" xlink:type="simple"><person-group><name name-style="western"><surname>Guillaumin</surname><given-names>A</given-names></name><name name-style="western"><surname>Beauvisage</surname><given-names>G</given-names></name></person-group> (<year>1914</year>) <article-title>Species <tp:taxon-name><tp:taxon-name-part taxon-name-part-type="subfamily">Montrouzieranae</tp:taxon-name-part></tp:taxon-name> seu enumeration plantarum in Nova Caledonia terrisque adjacentibus. A. R. P. Montrouzier lectarum.</article-title><source>Annales de la Société Botanique de Lyon</source><volume>38</volume>: <fpage>75</fpage>–<lpage>130</lpage>. <ext-link xlink:href="10.3406/linly.1914.15624" ext-link-type="doi" xlink:type="simple">https://doi.org/10.3406/linly.1914.15624</ext-link></mixed-citation></ref><ref id="B43"><mixed-citation xmlns:xlink="http://www.w3.org/1999/xlink" xlink:type="simple"><person-group><name name-style="western"><surname>Krukoff</surname><given-names>BA</given-names></name></person-group> (<year>1939</year>) <article-title>Preliminary notes on Asiatic-Polynesian species of <italic><tp:taxon-name><tp:taxon-name-part taxon-name-part-type="genus">Erythrina</tp:taxon-name-part></tp:taxon-name></italic>.</article-title><source>Journal of the Arnold Arboretum</source><volume>20</volume>(<issue>2</issue>): <fpage>225</fpage>–<lpage>233</lpage>. <ext-link xlink:href="10.5962/p.185411" ext-link-type="doi" xlink:type="simple">https://doi.org/10.5962/p.185411</ext-link></mixed-citation></ref></ref-list></tp:taxon-treatment>
