# Supplementary material for: ﻿Erythrina L. (Phaseoleae, Papilionoideae, Leguminosae) of Brazil: an updated nomenclatural treatment with notes on etymology and vernacular names
Source: PhytoKeys. 2023 Sep 4;232:1–43. doi: 10.3897/phytokeys.232.101105 (PMC10495828; doi:10.3897/phytokeys.232.101105)
Supplement: Supplementary material 1 — Erythrina L. of Brazil: nomenclatural revision [file phytokeys-232-001_article-101105__-s001.xlsx]

## Sheet: Erythrina
Appendix S1. Binomials concerning the 11 accepted Brazilian species of Erythrina L., chronologically ordered, with protologue information (year: page or illustration), current status, and references (year: page) related to them. See text in Guedes-Oliveira et al. (2023) for details about authorships, typifications and synonymies. In bold the currently accepted names.
Year	Name	Protologue	Status	References
1741	"Gelala Aquatica" Rumph.	Burman (1741: 235)	heterotypic synonym E. fusca Lour.	Krukoff and Barneby (1974: 340)
1767	Erythrina crista-galli L.	Linnaeus (1767: 99)	accepted	n/a
1768	Erythrina laurifolia Jacq.	Jacquin (1768: 1)	homotypic synonym E. crista-galli L.	Lamarck (1786: 391)
1790	Erythrina fusca Lour.	Loureiro (1790: 427)	accepted	n/a
1801	Erythrina glauca Willd.	Willdenow (1801: 428)	homotypic synonym E. fusca Lour.	Krukoff and Barneby (1974: 340)
1801	Erythrina velutina Willd.	Willdenow (1801: 426)	accepted	n/a
1804	Erythrina aculeatissima Desf.	Desfontaines (1804: 191)	nom. nud.; homotypic synonym E. velutina Willd.	Krukoff and Barneby (1974: 435)
1804	Erythrina velutina Jacq. auct.	Jacquin (1804: 34)	nom. superf. et illeg.; unplaced	here
1807	Erythrina speciosa Lamb. ex Andrews	Andrews (1807: tab. 443)	accepted	n/a
1814	Erythrina ovalifolia Roxb.	Roxburgh (1814: 53)	homotypic synonym E. fusca Lour.	Krukoff and Barneby (1974: 340)
		also in (1832: 254)
1823	Erythrina poianthes Brot. ex Tilloch & Taylor	Tilloch and Taylor (1823: 465)	homotypic synonym E. speciosa Lamb. ex Andrews	Martins and Tozzi (2018: 400)
		also in Brotero (1824: 342)
1824	Erythrina poianthes Brot.	Brotero (1824: 342)	nom. superf. et illeg.; homotypic synonym E. speciosa Lamb. ex Andrews	Krukoff (1938: 243)
1824	Erythrina secundiflora Brot.	Brotero (1824: 346)	unplaced	Krukoff (1938: 335)
1825	Erythrina nervosa DC.	De Candolle (1825: 413)	excluded; heterotypic synonym Callichlamys latifolia (A.Rich) K.Schum.	Krukoff and Barneby (1974: 454)
1825	Erythrina patens Moc. & Sessé ex DC.	De Candolle (1825: 414)	homotypic synonym E. fusca Lour.	Krukoff and Barneby (1974: 340)
		also in Alph. De Candolle (1874: tab. 255)
1827	Erythrina graefferi hort. ex Tineo	Tineo (1827: 278)	homotypic synonym E. crista-galli L.	Del Guacchio et al. (2019: 119)
1829	Erythrina corallodendrum Vell.	Velloso (1829: 304)	excluded; misapplied	Lima (1995)
		also in (1831: tab. 101)		here
1829	Erythrina mediterranea Vell.	Velloso (1829: 305)	unplaced	Krukoff (1938: 333)
		also in (1831: tab. 103)
1829	Erythrina verna Vell.	Velloso (1829: 304)	accepted	n/a
		also in (1831: tab. 102)
1833	Erythrina poianthes var. subinermis Lindl.	Lindley (1833: 1617)	homotypic synonym E. speciosa Lamb. ex Andrews	Krukoff (1938: 243)
1834	Erythrina adansonii hort. ex Colla	Colla (1834: 249)	nom. nud.; excluded	Krukoff (1938: 228)
				here
1834	Erythrina martii Colla	Colla (1834: 250)	homotypic synonym E. falcata Benth.; nom. rej.	Krukoff (1938: 232)
				Martins and Tozzi (2015: 390)
				Martins and Tozzi (2018: 399)
1834	Erythrina reticulata C.Presl	Presl (1834: 22)	homotypic synonym E. speciosa Lamb. ex Andrews	Krukoff (1938: 243)
1837	Erythrina picta Blanco	Blanco (1837: 565)	doubtful; homotypic synonym E. fusca Lour.	Krukoff and Barneby (1974: 340)
1845	Erythrina caffra Blanco	Blanco (1845: 394)	nom. superf. et illeg.; homotypic synonym E. fusca Lour.	Krukoff and Barneby (1974: 340)
1849	Erythrina fasciculata Benth.	Bentham (1849: 517)	homotypic synonym E. crista-galli L.	Krukoff (1938: 228)
1851	Duchassaingia glauca (Willd.) Walp.	Duchassaing and Walpers (1851: 742)	homotypic synonym E. fusca Lour.	Engler and Prantl (1894: 363)
				Krukoff and Barneby (1974: 340)
1851	Duchassaingia ovalifolia (Roxb.) Walp.	Duchassaing and Walpers (1851: 742)	homotypic synonym E. fusca Lour.	Engler & Prantl (1894: 363)
				Krukoff and Barneby (1974: 340)
1851	Erythrina micropteryx Poepp. ex Walp.	Duchassaing and Walpers (1851: 740)	nom. nud.; heterotypic synonym E. poeppigiana (Walp.) O.F.Cook	here
1851	Micropteryx crista-galli (L.) Walp.	Duchassaing and Walpers (1851: 740)	heterotypic synonym E. crista-galli L.	Engler and Prantl (1894: 363)
				Krukoff (1938: 228)
1851	Micropteryx poeppigiana Walp.	Duchassaing and Walpers (1851: 740)	heterotypic synonym E. poeppigiana (Walp.) O.F.Cook	Engler and Prantl (1894: 363)
				Krukoff (1938: 235)
1851	Micropteryx reticulata (C.Presl) Walp.	Duchassaing and Walpers (1851: 741)	homotypic synonym E. speciosa Lamb. ex Andrews	Engler and Prantl (1894: 363)
				Krukoff (1938: 243)
1854	Chirocalyx velutinus (Willd.) Walp.	Walpers (1854: 148)	heterotypic synonym E. velutina Willd.	Engler and Prantl (1894: 363)
				Krukoff (1938: 326)
1855	Erythrina argentea Blume ex Miq.	Miquel (1855: 207)	nom. nud.; excluded	here
1855	Stenotropis berteroi Hassk.	Hasskarl (1855: 183)	homotypic synonym E. speciosa Lamb. ex Andrews	Krukoff (1938: 243)
1859	Erythrina amasisa Spruce	Spruce (1859: 202)	homotypic synonym E. poeppigiana (Walp.) O.F.Cook	Krukoff (1938: 235)
1859	Erythrina falcata Benth.	Martius (1859: 172)	accepted; nom. cons.	Martins and Tozzi (2015: 390)
1859	Erythrina mulungu Mart. ex Benth.	Martius (1859: 173)	accepted	n/a
1860	Erythrina laurifolia Tod.	Todaro (1860: 11)	doubtful; homotypic synonym E. crista-galli L.	here
1860	Erythrina speciosa Tod.	Todaro (1860: 11)	doubtful; homotypic synonym E. crista-galli L.	Krukoff (1938: 228) here
1861	Erythrina pulcherrima Tod.	Todaro (1861: 70)	homotypic synonym E. crista-galli L.	Krukoff (1938: 228)
		also in Brongniart and Decaisne (1863: 307)
1862	Erythrina crista-galli L. var. laurifolia Tod.	Todaro (1862: 32)	doubtful; homotypic synonym E. crista-galli L.	here
1862	Erythrina crista-galli L. var. speciosa Tod.	Todaro (1862: 32)	doubtful; homotypic synonym E. crista-galli L.	here
1871	Erythrina compacta hort. ex W.Bull	Bull (1871: 4)	nom. nud.; excluded	here
		also in Carrière and André (1882: 348)
1871	Erythrina compacta W.Bull ex K.Koch	Koch (1871: 159)	nom. nud.; excluded	here
1890	Erythrina aurantiaca Ridl.	Ridley (1890: 30)	homotypic synonym E. velutina Willd.	Krukoff (1938: 329)
				Martins and Tozzi (2018: 400)
1891	Corallodendron crista-galli (L.) Kuntze	Kuntze (1891: 172)	heterotypic synonym E. crista-galli L.	Engler and Prantl (1894: 363)
				Krukoff (1938: 228)
1891	Corallodendron falcatum (Benth.) Kuntze	Kuntze (1891: 172)	heterotypic synonym E. falcata Benth.	Krukoff (1938: 232)
1891	Corallodendron fuscum (Lour.) Kuntze	Kuntze (1891: 172)	heterotypic synonym E. fusca Lour.	Krukoff and Barneby (1974: 340)
1891	Corallodendron glaucum (Willd.) Kuntze	Kuntze (1891: 172)	homotypic synonym E. fusca Lour.	Engler and Prantl (1894: 363)
				Krukoff and Barneby (1974: 340)
1891	Corallodendron patens (Moc. & Sessé ex DC.) Kuntze	Kuntze (1891: 173)	homotypic synonym E. fusca Lour.	Engler and Prantl (1894: 363)
				Krukoff and Barneby (1974: 340)
1891	Corallodendron mulungu (Mart. ex Benth.) Kuntze	Kuntze (1891: 173)	heterotypic synonym E. mulungu Mart. ex Benth.	Engler and Prantl (1894: 363)
				Krukoff (1938: 240)
				Martins and Tozzi (2018: 399)
1891	Corallodendron nervosum (DC.) Kuntze	Kuntze (1891: 173)	excluded; homotypic synonym E. nervosa DC.	Engler and Prantl (1894: 363)
				Krukoff and Barneby (1974: 454)
1891	Corallodendron reticulatum (C.Presl) Kuntze	Kuntze (1891: 173)	homotypic synonym E. speciosa Lamb. ex Andrews	Engler and Prantl (1894: 363)
				Krukoff (1938: 243)
1891	Corallodendron velutinum (Willd.) Kuntze	Kuntze (1891: 173)	heterotypic synonym E. velutina Willd.	Engler and Prantl (1894: 363)
				Krukoff (1938: 326)
1899	Erythrina micropteryx Poepp. ex Urb.	Urban (1899: 327)	heterotypic synonym E. poeppigiana (Walp.) O.F.Cook	Krukoff (1938: 235)
1901	Erythrina poeppigiana (Walp.) O.F.Cook	Cook (1901: 57)	accepted	n/a
1907	Erythrina ulei Harms	Ule (1907: 172)	accepted	n/a
1908	Erythrina crista-galli L. var. hasskarlii Backer	Backer (1908: 87)	homotypic synonym E. crista-galli L.	Krukoff and Barneby (1974: 342)
1909	Erythrina flammea Herzog	Fedde (1909: 57)	homotypic synonym E. verna Vell.	Krukoff and Barneby (1974: 346)
1909	Erythrina pisamo Posada-Ar.	Molina (1909: 120)	homotypic synonym E. poeppigiana (Walp.) O.F.Cook	Krukoff (1938: 235)
1910	Erythrina chacoënsis Speg.	Spegazzini and Girola (1910: 369)	homotypic synonym E. mulungu Mart. ex Benth.	Engler and Prantl (1894: 363)
		also in Lillo (1924: 20)		Krukoff (1938: 239)
1910	Erythrina crista-galli L. var. inermis Speg. & Girola	Spegazzini and Girola (1910: 335)	homotypic synonym E. falcata Benth.	Krukoff (1938: 232)
1911	Erythrina atrosanguinea Ridl.	Ridley (1911: 93)	doubtful; homotypic synonym E. fusca Lour.	Krukoff and Barneby (1939: 229)
1912	Erythrina fusca Lour. var. inermis Pulle	Pulle (1912: 651)	misapplied; excluded	Krukoff and Barneby (1974: 340)
				here
1912	Erythrina ovalifolia Roxb. var. inermis Pulle	Pulle (1912: 651)	homotypic synonym E. fusca Lour.	here
1912	Erythrina poeppigiana (Walp.) Skeels	Galloway (1912: 84)	nom. superf. et illeg.; heterotypic synonym E. poeppigiana (Walp.) O.F.Cook	here
1914	Erythrina moelebei Viell. ex Guillaumin & Beauvis.	Guillaumin and Beauvisage (1914: 87)	nom. nud.; unplaced	here
1916	Erythrina dariensis Standl.	Standley (1916: 108)	misapplied; excluded	here
1916	Erythrina darienensis Standl.	Standley (1916: 108)	homotypic synonym E. poeppigiana (Walp.) O.F.Cook	Krukoff (1938: 235)
1920	Erythrina fusca Lour. var. inermis Rock	Rock (1920: 188)	homotypic synonym E. fusca Lour.	Krukoff and Barneby (1974: 340)
1922	Erythrina dominguezii Hassl.	Hassler (1922: 123)	homotypic synonym E. mulungu Mart. ex Benth.	Martins and Tozzi (2018: 399)
1922	Erythrina xinguensis Ducke	Leão et al. (1922: 167)	homotypic synonym E. mulungu Mart. ex Benth.	here
1937	Erythrina splendida Diels	Diels (1937: 96)	homotypic synonym E. velutina Willd.	Krukoff (1938: 326)
1938	Erythrina amazonica Krukoff	Krukoff (1938: 270)	accepted	n/a
1938	Erythrina similis Krukoff	Krukoff (1938: 271)	accepted	n/a
1938	Erythrina velutina fo. aurantiaca (Ridl.) Krukoff	Krukoff (1938: 329)	homotypic synonym E. velutina Willd.	Martins and Tozzi (2018: 400)
1944	Erythrina indica sensu R.Vig. auct.	Viguier (1944)?	unplaced; misapplied	here
		Du Puy et al. (2002)
1964	Erythrina crista-galli L. var. leucochlora Lombardo	Lombardo (1964: 69)	homotypic synonym E. crista-galli L.	Krukoff and Barneby (1974: 342)
1967	Erythrina speciosa var. rosea N.F.Mattos	Mattos (1967: 1)	homotypic synonym E. speciosa Lamb. ex Andrews	Martins and Tozzi (2018: 400)
1974	Erythrina × fluminensis Barneby & Krukoff	Krukoff and Barneby (1974: 446)	accepted	n/a
1977	Erythrina crista-galli L. var. corallina N.F.Mattos	Mattos (1977: 3)	doubtful; homotypic synonym E. crista-galli L.	here
1981	Erythrina poeppigiana (Walp.) O.F.Cook fo. redmondii Steyerm. & Lasser	Steyermarkii and Lasser (1981: 286)	homotypic synonym E. poeppigiana (Walp.) O.F.Cook	here
2010	Erythrina crista-galli L. var. longiflora Zapater & Lozano	Lozano and Zapater (2010: 185)	homotypic synonym E. crista-galli L.	here
